# Supplementary material for: Enhanced superconductivity and coexisting ferroelectricity at oxide interfaces
Source: Nat Commun. 2025 Dec 1;17:219. doi: 10.1038/s41467-025-66903-5 (PMC12779636; doi:10.1038/s41467-025-66903-5)
Supplement: Supplementary file 3 — Source Data [file 41467_2025_66903_MOESM3_ESM.xlsx]

## Sheet: Figs 1,2
Figure 1b				Figure 1c					Figure 2a			Figure 2b													Figure 2c													Figure 2d			Figure 2e			Figure 2f			Figure 2g
No.	△Tc	Tc		t (min)	Rs (kW/sq)	t (min)	VG (V)		T (K)	Rs (kW/sq)		origin		180 V		80 V		0+ V		-80 V		-180 V			origin		-180 V		-80 V		0- V		80 V		180 V			VG (V)	Rs (kW/sq)		VG (V)	Tc (K)		VG (V)	μ (cm2 V-1s-1)		290 K		250 K
1	0.342	1.15		0.88805	1.9378	1.96513	-180		291.489	8.28141		T (K)	Rs (kW/sq)	T (K)	Rs (kW/sq)	T (K)	Rs (kW/sq)	T (K)	Rs (kW/sq)	T (K)	Rs (kW/sq)	T (K)	Rs (kW/sq)		T (K)	Rs (kW/sq)	T (K)	Rs (kW/sq)	T (K)	Rs (kW/sq)	T (K)	Rs (kW/sq)	T (K)	Rs (kW/sq)	T (K)	Rs (kW/sq)		0	0.732		0	1.887		0	109.563		VG (V)	(Rs(VG)-Rs(0))/Rs(0)	VG (V)
2	0.23	1.79		0.951417	1.99731	2.02835	-180		291.371	8.27689		4.50264	0.734193	4.49972	0.627925	4.49929	0.857599	4.49982	1.27708	4.49993	1.92197	4.49813	2.97844		4.50264	0.734193	4.49813	2.97844	4.49959	2.29323	4.49842	1.74464	4.50019	1.16364	4.5006	0.758067		80	0.6596		80	1.802		80	127.107		0	0.000106091	0
3	0.336	1.149		1.01478	2.05847	2.0917	-180		291.253	8.27288		4.49293	0.734136	4.50007	0.626569	4.50019	0.857509	4.50009	1.2783	4.49942	1.92204	4.49779	2.98295		4.49293	0.734136	4.49779	2.98295	4.50011	2.29298	4.49861	1.74071	4.49909	1.16329	4.49837	0.755969		180	0.6224		180	1.764		180	136.938		10	-0.00068274	10
4	0.178	1.367		1.07815	2.10757	2.15507	-180		291.147	8.26907		4.48262	0.734078	4.5003	0.625003	4.49982	0.857519	4.50017	1.27881	4.50015	1.92219	4.50118	2.986		4.48262	0.734078	4.50118	2.986	4.4995	2.2928	4.50064	1.738	4.49996	1.16318	4.50122	0.7545		80	0.8574		80	2		80	92.0924		20	-0.00176	20
5	0.169	1.299		1.14152	2.19945	2.2186	-180		291.041	8.2653		4.47263	0.734039	4.49909	0.623986	4.49983	0.856706	4.49939	1.27916	4.49939	1.9219	4.49935	2.98809		4.47263	0.734039	4.49935	2.98809	4.49922	2.29	4.50133	1.73591	4.49995	1.16302	4.49925	0.753325		0	1.2758		0	2.305		0	59.3118		30	-0.00272	30
6	0.189	1.738		1.20505	2.34373	2.28197	-180		290.946	8.26186		4.46284	0.733978	4.49838	0.622413	4.14228	0.851486	4.49691	1.2759	4.49969	1.92054	4.49956	2.99002		4.46284	0.733978	4.49956	2.99002	4.15194	2.22757	4.50043	1.73235	4.48132	1.15744	4.49863	0.752166		0	1.2758		0	2.305		0	59.3118		40	-0.00386	40
7	0.179	1.653		1.26842	2.46259	2.34535	-180		290.857	8.25813		4.45388	0.733927	4.1313	0.61912	3.81843	0.848789	4.19152	1.27005	4.12163	1.87888	4.29782	2.93232		4.45388	0.733927	4.29782	2.93232	3.82847	2.19438	4.28459	1.71379	3.92197	1.14706	4.28698	0.748959		-80	1.9218		-80	2.554		-80	37.6626		50	-0.00483	50
8	0.19	1.019		1.33162	2.6338	3.48692	0		290.763	8.25479		4.44519	0.733886	3.80083	0.617283	3.65405	0.846305	4.09913	1.26687	3.81636	1.85761	4.12149	2.90161		4.44519	0.733886	4.12149	2.90161	3.66824	2.16778	4.07213	1.70298	3.7738	1.14096	4.07488	0.747099		-180	2.99		-180	2.823		-180	22.01		60	-0.00561	60
9	0.28	1.86		1.39498	2.79842	3.55012	0		290.684	8.25188		4.43621	0.733822	3.6361	0.615433	3.51399	0.843776	3.98615	1.26338	3.69733	1.83736	4.00137	2.87378		4.43621	0.733822	4.00137	2.87378	3.56389	2.12885	3.93674	1.69166	3.61786	1.13498	3.95736	0.745319		-80	2.2898		-80	2.674		-80	27.6356		70	-0.00659	70
10	0.248	1.311		1.45835	2.91816	3.61348	0		290.593	8.24873		4.42769	0.733765	3.49249	0.613697	3.38677	0.841139	3.87767	1.25944	3.5538	1.81524	3.89079	2.84297		4.42769	0.733765	3.89079	2.84297	3.4346	2.0906	3.8387	1.67939	3.48141	1.12864	3.87405	0.743603		0	1.7446		0	2.493		0	42.8006		80	-0.00737	80
11	0.195	1.593		1.52157	3.03931	3.67685	0		290.518	8.24553		4.41888	0.733721	3.36377	0.612017	3.29821	0.838326	3.77183	1.2552	3.42514	1.7912	3.78341	2.80713		4.41888	0.733721	3.78341	2.80713	3.31747	2.04762	3.71421	1.66605	3.35829	1.12183	3.76651	0.741839		80	1.1574		80	2.252		80	60.8606		90	-0.00804	90
12	0.23	1.948		1.58493	3.19036	3.74022	0		290.457	8.24283		4.41038	0.733658	3.27431	0.610381	3.19159	0.835417	3.67094	1.25072	3.30775	1.76423	3.68172	2.76792		4.41038	0.733658	3.68172	2.76792	3.2119	1.99903	3.59566	1.65173	3.24588	1.11461	3.66399	0.74016		180	0.752		180	1.86		180	109.495		100	-0.00856	100
13	0.194	1.703		1.6483	3.31039	3.8036	0		290.375	8.2399		4.40204	0.733605	3.15945	0.608962	3.09432	0.832407	3.59997	1.24601	3.20232	1.7343	3.60939	2.72585		4.40204	0.733605	3.60939	2.72585	3.11496	1.94399	3.48534	1.63664	3.16791	1.1069	3.57	0.738452		80	0.9514		80	2.093		80	81.9424		110	-0.00936	110
14	0.25	1.54		1.71167	3.46856	5.39017	180		290.3	8.23708		4.39316	0.733557	3.05739	0.607533	3.00642	0.829276	3.51172	1.24115	3.1283	1.70103	3.5205	2.68053		4.39316	0.733557	3.5205	2.68053	3.04944	1.87993	3.38587	1.62086	3.07426	1.09868	3.48152	0.736808		0	1.3494		0	2.346		0	56.2769		120	-0.00976	120
15	0.33	1.93		1.77503	3.67805	5.45353	180		290.218	8.23405		4.38489	0.7335	2.96782	0.606151	2.92787	0.826042	3.4306	1.23628	3.04023	1.66359	3.4375	2.6335		4.38489	0.7335	3.4375	2.6335	2.96781	1.80519	3.3168	1.60464	2.98761	1.09007	3.42112	0.735194		-80	1.9704		0	2.346		0	56.2769		130	-0.01035	130
16	0.32	1.89		1.83857	3.76608	5.51692	180		290.129	8.23137		4.37632	0.733454	2.88945	0.604638	2.8736	0.822672	3.35863	1.23134	2.95877	1.62119	3.36387	2.58387		4.37632	0.733454	3.36387	2.58387	2.89589	1.71384	3.23562	1.58798	2.91158	1.08088	3.34713	0.733645		-180	2.992		-80	2.585		-80	36.3226		140	-0.01083	140
17	0.201	1.819		1.90193	4.00162	5.58027	180		290.063	8.2288		4.36841	0.7334	2.83357	0.603362	2.80652	0.819263	3.29183	1.22638	2.88671	1.57256	3.29528	2.53098		4.36841	0.7334	3.29528	2.53098	2.82836	1.60172	3.1615	1.5709	2.84065	1.07107	3.27868	0.73209		-80	2.306		-180	2.83		-180	21.8616		150	-0.01154	150
18	0.3	1.82		1.96513	4.0801	5.6438	180		290.014	8.22638		4.35973	0.733343	2.76731	0.60185	2.74539	0.815637	3.24476	1.2209	2.81975	1.51467	3.2486	2.47308		4.35973	0.733343	3.2486	2.47308	2.7682	1.4593	3.095	1.55309	2.77773	1.06065	3.21572	0.73055		0	1.7102		-80	2.692		-80	27.8664		160	-0.01199	160
19	0.3	1.41		2.02835	4.05689	5.70717	180		289.92	8.22336		4.3517	0.733288	2.70509	0.600656	2.6874	0.811885	3.18392	1.21544	2.7748	1.44477	3.18738	2.40708		4.3517	0.733288	3.18738	2.40708	2.71158	1.28571	3.03314	1.53421	2.73366	1.04937	3.1533	0.728987		80	1.2216		0	2.474		0	42.4161		170	-0.01246	170
20	0.258	1.852		2.0917	4.04492	5.77053	180		289.85	8.21872		4.34388	0.733239	2.64828	0.599608	2.63509	0.807907	3.12647	1.20983	2.71767	1.3578	3.12704	2.33435		4.34388	0.733239	3.12704	2.33435	2.67083	1.08396	2.98838	1.51355	2.67663	1.03705	3.1114	0.727473		180	0.7854		80	2.283		80	57.1791		180	-0.01298	180
21	0.319	1.47		2.15507	4.04171	5.8339	180		289.78	8.21833		4.33534	0.733186	2.59492	0.598005	2.59713	0.803644	3.07327	1.2037	2.6638	1.24937	3.07305	2.25482		4.33534	0.733186	3.07305	2.25482	2.62185	0.856678	2.932	1.4911	2.6258	1.02324	3.05774	0.725855		80	0.9924		180	1.901		180	104.023		170	-0.01155	170
22	0.606	1.887		2.2186	4.03946	5.89727	180		289.717	8.21584		4.32756	0.733126	2.55529	0.596526	2.54726	0.799034	3.01734	1.19653	2.61346	1.11256	3.01825	2.15652		4.32756	0.733126	3.01825	2.15652	2.57216	0.63071	2.87979	1.4664	2.57582	1.00736	3.00189	0.724195		0	1.3916		80	2.128		80	77.9524		160	-0.0098	160
23	0.231	2.078		2.28197	4.03927	5.96063	180		289.622	8.21306		4.31909	0.733092	2.50468	0.594611	2.50034	0.793976	2.96402	1.18936	2.56388	0.945732	2.97801	2.04027		4.31909	0.733092	2.97801	2.04027	2.52457	0.427786	2.82754	1.43792	2.52593	0.988412	2.95064	0.722577		-80	2.0098		0	2.364		0	52.6876		150	-0.00843	150
24	0.199	2.056		2.34535	4.04082	6.024	180		289.561	8.21034		4.31176	0.733052	2.45668	0.592755	2.45486	0.788229	2.92394	1.18095	2.52731	0.752511	2.92667	1.89158		4.31176	0.733052	2.92667	1.89158	2.48045	0.276523	2.77954	1.40423	2.49198	0.965646	2.89429	0.720788		-180	3.053		0	2.364		0	52.6876		140	-0.00688	140
25	0.39	0.77		2.40887	4.01872	6.08753	180		289.498	8.20727		4.30328	0.732997	2.40807	0.591186	2.40878	0.781745	2.87377	1.17149	2.48279	0.547465	2.87181	1.70048		4.30328	0.732997	2.87181	1.70048	2.44808	0.17699	2.73142	1.36547	2.44798	0.936807	2.85324	0.718916		-80	2.3168		-80	2.605		-80	35.7598		130	-0.00531	130
26	0.45	0.55		2.47223	3.96209	6.15122	180		289.41	8.20412		4.29589	0.732944	2.36111	0.588926	2.37486	0.774156	2.81645	1.16019	2.43805	0.363803	2.82	1.4454		4.29589	0.732944	2.82	1.4454	2.40166	0.116962	2.694	1.3152	2.40071	0.898971	2.80258	0.716948		-40	2.047		-180	2.835		-180	20.7665		120	-0.00395	120
27	0.47	0.59		2.5356	3.90159	6.21458	180		289.336	8.20115		4.2884	0.732887	2.32668	0.586568	2.33118	0.765161	2.76305	1.14685	2.39149	0.231024	2.75694	1.11197		4.2884	0.732887	2.75694	1.11197	2.35848	0.0821989	2.6476	1.2546	2.3567	0.846028	2.74758	0.714672		0	1.7344		-80	2.691		-80	27.3783		110	-0.00239	110
28	0.65	1.1		2.59897	3.77185	6.27795	180		289.25	8.19795		4.28022	0.73284	2.27982	0.58386	2.28642	0.754248	2.70963	1.13138	2.34839	0.146944	2.71926	0.813321		4.28022	0.73284	2.71926	0.813321	2.31558	0.0614993	2.60167	1.17648	2.3129	0.77041	2.69114	0.71218		60	1.3796		-40	2.602		-40	34.2745		100	-0.000654802	100
29	0.7	0.9		2.66233	3.70686	7.29278	0		289.173	8.19508		4.2726	0.73278	2.23381	0.580748	2.2418	0.740353	2.66464	1.11339	2.31533	0.0977145	2.66152	0.514286		4.2726	0.73278	2.66152	0.514286	2.2713	0.0484715	2.55455	1.07347	2.27881	0.662149	2.62839	0.709326		120	1.0278		0	2.502		0	38.1919		90	0.000692108	90
30	0.55	0.85		2.7257	3.57642	7.35632	0		289.087	8.19185		4.26447	0.732752	2.18782	0.577182	2.19804	0.722131	2.6203	1.09188	2.27083	0.0691117	2.60797	0.315264		4.26447	0.732752	2.60797	0.315264	2.23897	0.0400582	2.50778	0.936657	2.23483	0.518198	2.59463	0.706652		180	0.8066		60	2.355		60	55.3349		80	0.00227	80
				2.78923	3.45654	7.41983	0		288.971	8.18815		4.25741	0.7327	2.14016	0.572914	2.16428	0.696639	2.56299	1.06178	2.22743	0.0520339	2.55845	0.198346		4.25741	0.7327	2.55845	0.198346	2.19592	0.0344713	2.47334	0.762079	2.19072	0.359221	2.5391	0.703742		80	1.0128		120	2.155		120	71.3466		70	0.00371	70
				2.85292	3.31509	7.48337	0		288.888	8.1848		4.24932	0.732646	2.10541	0.5678	2.11843	0.658893	2.50883	1.02528	2.18333	0.041116	2.50456	0.126534		4.24932	0.732646	2.50456	0.126534	2.1511	0.0308717	2.42665	0.56161	2.14488	0.226916	2.49032	0.700325		0	1.4084		180	1.928		180	102.616		60	0.00523	60
				2.91645	3.16632	7.54673	0		288.79	8.18103		4.24196	0.732598	2.05845	0.561467	2.07398	0.599401	2.46077	0.980628	2.13782	0.0344684	2.454	0.0860857		4.24196	0.732598	2.454	0.0860857	2.10688	0.0282961	2.37941	0.373447	2.10051	0.140295	2.44145	0.696753		-180	3.0616		80	2.144		80	76.3626		50	0.00676	50
				2.97982	3.04395	7.61027	0		288.692	8.17735		4.23456	0.732547	2.00951	0.553098	2.02771	0.502061	2.42799	0.918705	2.1048	0.0302496	2.41681	0.0637746		4.23456	0.732547	2.41681	0.0637746	2.0626	0.0259935	2.33335	0.231865	2.06688	0.0901536	2.39301	0.692901		0	1.8098		0	2.367		0	53.6779		40	0.00832	40
				3.04317	2.88602	7.67378	0		288.58	8.17349		4.22702	0.732495	1.96205	0.541682	1.98112	0.363388	2.37757	0.826389	2.05985	0.0271503	2.36625	0.0500738		4.22702	0.732495	2.36625	0.0500738	2.02821	0.0240535	2.28567	0.143552	2.02005	0.0621146	2.35716	0.688508					0	2.367		0	53.6779		30	0.0098	30
				3.10655	2.75924	7.73732	0		288.499	8.16931		4.21981	0.732441	1.9129	0.524407	1.94674	0.22454	2.33389	0.71025	2.01324	0.0248314	2.32196	0.0422683		4.21981	0.732441	2.32196	0.0422683	1.98228	0.022269	2.24908	0.0929793	1.97374	0.0457303	2.31283	0.683809					-180	2.851		-180	22.1388		20	0.0115	20
				3.16992	2.63349	7.80068	0		288.382	8.16509		4.21162	0.732403	1.87503	0.493965	1.89893	0.132769	2.28857	0.55414	1.96773	0.0229047	2.2752	0.037068		4.21162	0.732403	2.2752	0.037068	1.93691	0.0207136	2.20181	0.0646755	1.92713	0.0359721	2.26619	0.6783					0	2.507		0	40.6564		10	0.01328	10
				3.23343	2.51698	7.86422	0		288.25	8.16075		4.20486	0.732348	1.82623	0.433221	1.85134	0.0841665	2.24294	0.383136	1.92092	0.021159	2.23287	0.0337638		4.20486	0.732348	2.23287	0.0337638	1.88924	0.0192911	2.15205	0.0480409	1.87844	0.0302315	2.22083	0.672041											0	0.01464	0
				3.2968	2.40372	7.92773	0		288.149	8.15638		4.19729	0.732302	1.77485	0.325772	1.80318	0.0585185	2.19863	0.247939	1.88437	0.0194829	2.2011	0.0309475		4.19729	0.732302	2.2011	0.0309475	1.84277	0.0178736	2.10297	0.037963	1.84358	0.0264292	2.18067	0.665144											-10	0.01629	-10
				3.36017	2.36684	7.9911	0		288.014	8.15159		4.19085	0.732257	1.72436	0.20676	1.75317	0.0441176	2.1669	0.162128	1.83768	0.0181427	2.15779	0.0289114		4.19085	0.732257	2.15779	0.0289114	1.79478	0.0165488	2.05345	0.0317688	1.79498	0.0237343	2.14896	0.657											-20	0.01781	-20
				3.42355	2.35328	8.05447	0		287.869	8.1469		4.18438	0.732209	1.67245	0.123742	1.71706	0.0358404	2.1253	0.108891	1.78887	0.0165699	2.11728	0.0273476		4.18438	0.732209	2.11728	0.0273476	1.75759	0.0154007	2.01471	0.0278446	1.74526	0.0213511	2.10737	0.646997											-30	0.01965	-30
				3.48692	2.34491	8.118	0		287.754	8.14195		4.17734	0.732153	1.61976	0.0801002	1.66665	0.0302761	2.08547	0.0771865	1.7397	0.0152408	2.07712	0.025577		4.17734	0.732153	2.07712	0.025577	1.71003	0.0142131	1.96429	0.0250235	1.6964	0.0195111	2.06856	0.634638											-40	0.02201	-40
				3.55012	2.34058	8.18153	0		287.609	8.13675		4.17106	0.732103	1.58078	0.0568121	1.61594	0.0263865	2.04435	0.0571577	1.69075	0.0140912	2.03707	0.0241379		4.17106	0.732103	2.03707	0.0241379	1.65984	0.0131548	1.9126	0.0225206	1.64465	0.017801	2.02823	0.618075											-50	0.02365	-50
				3.61348	2.33751	9.64153	-180		287.482	8.13141		4.16383	0.732053	1.52635	0.0436474	1.565	0.0233698	2.00076	0.0445769	1.65221	0.0129113	2.0058	0.0229261		4.16383	0.732053	2.0058	0.0229261	1.6102	0.0123409	1.86014	0.0204514	1.59501	0.0164277	1.98725	0.594081											-60	0.02528	-60
				3.67685	2.33584	9.70507	-180		287.343	8.1258		4.15735	0.732006	1.47381	0.0351537	1.51289	0.0210686	1.96947	0.0363499	1.6024	0.0119275	1.96646	0.0215673		4.15735	0.732006	1.96646	0.0215673	1.55963	0.0114866	1.8077	0.0184672	1.55614	0.0148044	1.95714	0.555302											-70	0.02649	-70
				3.74022	2.33363	9.76843	-180		287.194	8.12056		4.15131	0.731966	1.41806	0.0296801	1.46121	0.0191046	1.92618	0.0309406	1.5509	0.0110159	1.92515	0.0204178		4.15131	0.731966	1.92515	0.0204178	1.52063	0.0107088	1.75151	0.0167629	1.5047	0.0133879	1.91518	0.487681											-80	0.02848	-80
				3.8036	2.33229	9.8318	-180		287.05	8.11466		4.14439	0.731908	1.36473	0.0258259	1.42041	0.0171824	1.88063	0.0275336	1.49961	0.0102286	1.88168	0.0193751		4.14439	0.731908	1.88168	0.0193751	1.47011	0.0100613	1.70505	0.0150844	1.45341	0.0121554	1.87179	0.3797											-90	0.02983	-90
				3.86695	2.32729	9.89533	-180		286.884	8.10865		4.13801	0.731869	1.3224	0.0228848	1.36872	0.0154292	1.837	0.0248532	1.44725	0.00954867	1.83997	0.0182814		4.13801	0.731869	1.83997	0.0182814	1.41668	0.00927014	1.64691	0.0139293	1.40037	0.0110236	1.82951	0.253731											-100	0.03193	-100
				3.93033	2.29061	9.95902	-180		286.698	8.10241		4.1311	0.731812	1.26847	0.0204583	1.31441	0.0139646	1.79135	0.0224871	1.40727	0.00876306	1.80741	0.0172523		4.1311	0.731812	1.80741	0.0172523	1.36552	0.00892582	1.59285	0.0124276	1.3476	0.0100326	1.78515	0.158842											-110	0.03354	-110
				3.99353	2.25384	10.0224	-180		286.536	8.09594		4.12484	0.731763	1.21205	0.0184969	1.2619	0.0128258	1.75595	0.0206005	1.35515	0.00813669	1.76217	0.0163727		4.12484	0.731763	1.76217	0.0163727	1.31185	0.0082819	1.53605	0.0113811	1.307	0.00916868	1.75136	0.10326											-120	0.03507	-120
				4.05705	2.19088	10.0857	-180		286.355	8.08958		4.11802	0.731734	1.15752	0.0166287	1.20728	0.0114259	1.7109	0.0188941	1.30157	0.0076267	1.71903	0.0155324		4.11802	0.731734	1.71903	0.0155324	1.27308	0.00768776	1.49494	0.0104199	1.25405	0.00845485	1.70783	0.072386											-130	0.0363	-130
				4.12058	2.1217	10.1493	-180		286.202	8.08292		4.11177	0.73166	1.10326	0.0153102	1.16769	0.0103036	1.66355	0.0174165	1.24834	0.00720273	1.67411	0.0145469		4.11177	0.73166	1.67411	0.0145469	1.21851	0.00752123	1.43788	0.00961693	1.19984	0.00769756	1.66201	0.0545563											-140	0.0383	-140
				4.18395	2.05658	10.2127	-180		286.001	8.07606		4.10546	0.731623	1.06345	0.0136424	1.11574	0.0094213	1.6162	0.0160558	1.19462	0.00671408	1.62817	0.0139333		4.10546	0.731623	1.62817	0.0139333	1.16648	0.00717026	1.38163	0.00868213	1.1468	0.00710221	1.61677	0.0434588											-150	0.04	-150
				4.24732	1.99341	11.2918	0		285.82	8.06913		4.09883	0.731573	1.01418	0.0125664	1.06924	0.0086741	1.56884	0.0146913	1.15501	0.0062444	1.59537	0.0132373		4.09883	0.731573	1.59537	0.0132373	1.11546	0.00695173	1.32366	0.0081052	1.09533	0.00656091	1.57285	0.0368307											-160	0.04117	-160
				4.31085	1.92908	11.3552	0		285.612	8.06171		4.09263	0.731512	0.96935	0.011808	1.02664	0.00816199	1.53162	0.0132424	1.10501	0.00617004	1.55369	0.012778		4.09263	0.731512	1.55369	0.012778	1.07023	0.00663636	1.26766	0.00738127	1.06021	0.0061486	1.54295	0.0326323											-170	0.04289	-170
				4.37437	1.82481	11.4187	0		285.431	8.05455		4.08598	0.731476	0.92587	0.0109018	0.98476	0.0076102	1.48503	0.012381	1.06077	0.00587639	1.51837	0.0122047		4.08598	0.731476	1.51837	0.0122047	1.03849	0.00635193	1.22346	0.00696766	1.01713	0.00585141	1.50875	0.0296047											-180	0.04442	-180
				4.4379	1.76769	11.4821	0		285.221	8.04694		4.07947	0.731425	0.8829	0.0101923	0.95286	0.00737124	1.44019	0.0113629	1.01875	0.00577284	1.48533	0.0117785		4.07947	0.731425	1.48533	0.0117785	0.99763	0.0062996	1.16728	0.00644237	0.97502	0.00563304	1.47518	0.0270823											-170	0.04358	-170
				4.50127	1.74614	11.5456	0		285.01	8.03912		4.0737	0.731378	0.8498	0.0095478	0.91087	0.00689714	1.40251	0.0106222	0.97691	0.00559707	1.45073	0.011546		4.0737	0.731378	1.45073	0.011546	0.95514	0.00616194	1.11091	0.00619789	0.93286	0.00529611	1.43991	0.0247519											-160	0.04269	-160
				4.56463	1.73514	11.6091	0		284.815	8.03131		4.0673	0.731336	0.80553	0.00900511	0.8688	0.00638965	1.36669	0.010002	0.93481	0.0053067	1.42347	0.0110171		4.0673	0.731336	1.42347	0.0110171	0.91358	0.00601584	1.05544	0.00573219	0.89074	0.00508227	1.40453	0.0231223											-150	0.04132	-150
				4.62817	1.66342	11.6725	0		284.583	8.02355		4.06089	0.731283	0.76381	0.00852357	0.8269	0.00608647	1.33857	0.00927177	0.90337	0.00531334	1.38918	0.0107537		4.06089	0.731283	1.38918	0.0107537	0.87187	0.00606532	1.00232	0.00538248	0.85938	0.0048767	1.37835	0.0214915											-140	0.0397	-140
				4.69168	1.61713	11.736	0		284.383	8.01499		4.05418	0.73123	0.72282	0.0080408	0.78538	0.00594118	1.30129	0.00867379	0.86141	0.00503948	1.35318	0.0103034		4.05418	0.73123	1.35318	0.0103034	0.84073	0.00589496	0.96121	0.00512392			1.34154	0.0197753											-130	0.03862	-130
				4.75505	1.55951	11.7995	0		284.141	8.00664		4.04833	0.731178	0.68287	0.0077859	0.75477	0.00566752	1.26365	0.00836234	0.8197	0.00493845	1.31538	0.0101598		4.04833	0.731178	1.31538	0.0101598	0.7995	0.00582992	0.91034	0.00504533			1.30429	0.0184735											-120	0.03694	-120
				4.81858	1.49217	11.8629	0		283.919	7.99792		4.04211	0.731142	0.6538	0.00733938	0.71444	0.00536858	1.22342	0.00775412	0.77863	0.00489389	1.27886	0.00985348		4.04211	0.731142	1.27886	0.00985348	0.75867	0.00575761	0.86181	0.0048823			1.26696	0.0171084											-110	0.03568	-110
				4.88195	1.43404	11.9266	0		283.69	7.98946		4.03569	0.731081	0.61653	0.00704605	0.67154	0.00538001	1.1945	0.00718256	0.73813	0.00495037	1.24989	0.0096147		4.03569	0.731081	1.24989	0.0096147	0.71851	0.0056922	0.81622	0.00471035			1.22707	0.0157724											-100	0.03461	-100
				4.94548	1.35076	11.99	0		283.452	7.98068		4.02959	0.731041	0.58098	0.00709948	0.63354	0.0051885	1.14941	0.00694456	0.70811	0.00494479	1.21015	0.00929653		4.02959	0.731041	1.21015	0.00929653	0.67949	0.00561749	0.77353	0.00456632			1.19806	0.014498											-90	0.03321	-90
				5.009	1.30738	12.0535	0		283.199	7.97147		4.02304	0.730989	0.54764	0.0068122	0.59686	0.00508502	1.10854	0.00638475	0.66922	0.00473743	1.17099	0.0090308		4.02304	0.730989	1.17099	0.0090308	0.64157	0.00574515	0.74335	0.00454029			1.15813	0.0136889											-80		-80
				5.07253	1.28289	13.7684	180		282.952	7.96252		4.01725	0.730938	0.51812	0.00666162	0.56201	0.0049912	1.06708	0.0061983	0.63134	0.00470048	1.13059	0.00876314		4.01725	0.730938	1.13059	0.00876314	0.61394	0.0055196	0.70677	0.00451422			1.11743	0.0125757											-70	0.03088	-70
				5.13605	1.25963	13.832	180		282.699	7.95309		4.01114	0.730884	0.50166	0.00657848	0.53794	0.00505117	1.02504	0.00583267	0.59486	0.0047647	1.08957	0.00862968		4.01114	0.730884	1.08957	0.00862968	0.57846	0.00548026	0.67531	0.00436423			1.07614	0.0115877											-60	0.02915	-60
				5.19975	1.24068	13.8953	180		282.415	7.94342		4.00464	0.730842	0.49054	0.00652812	0.50557	0.00492296	0.99355	0.00552918	0.5687	0.00463498	1.0585	0.00843438		4.00464	0.730842	1.0585	0.00843438	0.54471	0.00547989	0.64921	0.00433441			1.0343	0.0105915											-50	0.02767	-50
				5.26312	1.22327	13.9588	180		282.173	7.93409		3.99869	0.730794	0.48421	0.00653007	0.47663	0.00477934	0.95032	0.0052506	0.53628	0.00470025	1.01649	0.00839858		3.99869	0.730794	1.01649	0.00839858	0.51184	0.00541665	0.62854	0.00436683			1.00364	0.0101748											-40	0.02643	-40
				5.32648	1.21482	14.0224	180		281.936	7.92398		3.99224	0.73074	0.48014	0.00632317	0.45077	0.0049341	0.90747	0.00504413	0.50401	0.00477007	0.97403	0.00821331		3.99224	0.73074	0.97403	0.00821331	0.48731	0.00559771	0.61307	0.00429263			0.95981	0.00943465											-30	0.02512	-30
				5.39017	1.21084	14.0857	180		281.65	7.91419		3.98648	0.730694			0.42836	0.00472603	0.86444	0.00499524	0.47514	0.00460277	0.93121	0.00816266		3.98648	0.730694	0.93121	0.00816266			0.60413	0.00423668			0.91709	0.00870511											-20	0.02358	-20
				5.45353	1.20894	14.1493	180		281.374	7.90398		3.98089	0.73065			0.41373	0.00468388	0.82163	0.00484053	0.44914	0.00461059	0.88828	0.0080868		3.98089	0.73065	0.88828	0.0080868			0.59519	0.00423179			0.87427	0.00836368											-10	0.02196	-10
				5.51692	1.20758	14.2126	180		281.072	7.89385		3.9749	0.730586			0.39952	0.00484967	0.78993	0.00456547			0.85623	0.00802602		3.9749	0.730586	0.85623	0.00802602			0.58948	0.00435687			0.83148	0.00781288											0	0.02038	0
				5.58027	1.20644	14.276	180		280.818	7.88323		3.96942	0.730535			0.39215	0.00476019	0.74804	0.00449571			0.81373	0.00782012		3.96942	0.730535	0.81373	0.00782012			0.58561	0.00429077			0.79967	0.00738719											10		10
				5.6438	1.20516	14.3395	180		280.542	7.87253		3.96345	0.730493			0.38916	0.00453405	0.70715	0.00434952			0.77172	0.00788643		3.96345	0.730493	0.77172	0.00788643			0.58331	0.00427924			0.75754	0.00713434											20		20
				5.70717	1.2049	14.4032	180		280.238	7.86207		3.95809	0.730444			0.3882	0.00475155	0.6673	0.00430424			0.73028	0.00784093		3.95809	0.730444	0.73028	0.00784093			0.58246	0.00433532			0.71615	0.00672211											30		30
				5.77053	1.20398	14.4666	180		279.972	7.85111		3.95253	0.73039			0.38907	0.0046158	0.62854	0.00436721			0.68958	0.00766682		3.95253	0.73039	0.68958	0.00766682			0.58265	0.00441631			0.67608	0.00635687											40		40
				5.8339	1.20307	14.5301	180		279.656	7.84018		3.94661	0.730343			0.39224	0.00458593	0.60061	0.0042546			0.6599	0.00761656		3.94661	0.730343	0.6599	0.00761656			0.58459	0.0043308			0.63708	0.00612394											50		50
				5.89727	1.20282	14.5936	180		279.366	7.82906		3.94088	0.730298			0.39731	0.00461697	0.56474	0.00419167			0.6215	0.00762808		3.94088	0.730298	0.6215	0.00762808			0.58719	0.00436525			0.60878	0.00615056											60		60
				5.96063	1.20195	14.6572	180		279.041	7.81777		3.9353	0.730253			0.40374	0.00471253	0.52879	0.00403412			0.58482	0.00756339		3.9353	0.730253	0.58482	0.00756339							0.57243	0.00591373											70		70
				6.024	1.20189	14.7207	180		278.747	7.80622		3.92974	0.730203					0.49621	0.00419829			0.54988	0.00758985		3.92974	0.730203	0.54988	0.00758985							0.53876	0.00587156											80		80
				6.08753	1.20111	14.7841	180		278.425	7.79484		3.92431	0.73015					0.47428	0.00401767			0.51663	0.00756846		3.92431	0.73015	0.51663	0.00756846							0.50557	0.00572353											90		90
				6.15122	1.20045	15.8005	0		278.1	7.78346		3.91821	0.730099									0.49334	0.00746276		3.91821	0.730099	0.49334	0.00746276							0.47582	0.00564913											100		100
				6.21458	1.20073	15.864	0		277.776	7.77159		3.91298	0.730045									0.46474	0.00764298		3.91298	0.730045	0.46474	0.00764298																			110		110
				6.27795	1.20011	15.9277	0		277.445	7.75978		3.90697	0.729992												3.90697	0.729992																					120		120
				6.34132	1.21954	15.9911	0		277.122	7.74792		3.90163	0.729948												3.90163	0.729948																					130		130
				6.40453	1.26667	16.0546	0		276.805	7.73563		3.89633	0.729899												3.89633	0.729899																					140		140
				6.4679	1.32292	16.1181	0		276.456	7.72351		3.89024	0.729851												3.89024	0.729851																					150		150
				6.53127	1.37504	16.1815	0		276.143	7.71102		3.88482	0.729796												3.88482	0.729796																					160		160
				6.59512	1.43182	16.2449	0		275.777	7.69876		3.8791	0.729751												3.8791	0.729751																					170		170
				6.65848	1.46793	16.3084	0		275.456	7.686		3.87382	0.729692												3.87382	0.729692																					180		180
				6.72202	1.49677	16.3719	0		275.094	7.6735		3.86825	0.729645												3.86825	0.729645
				6.78537	1.55134	16.4354	0		274.764	7.66082		3.86254	0.729602												3.86254	0.729602
				6.84873	1.59869	16.4988	0		274.427	7.64785		3.85709	0.729548												3.85709	0.729548
				6.91227	1.69621	17.8315	-180		274.046	7.63486		3.85126	0.729493												3.85126	0.729493
				6.97578	1.7788	17.895	-180		273.703	7.62182		3.84599	0.729436												3.84599	0.729436
				7.03915	1.88091	17.9583	-180		273.342	7.60885		3.84053	0.729394												3.84053	0.729394
				7.10253	1.98861	18.0219	-180		272.971	7.59533		3.83478	0.729339												3.83478	0.729339
				7.16588	2.0543	18.0852	-180		272.615	7.58201		3.82942	0.729288												3.82942	0.729288
				7.22942	2.0717	18.1488	-180		272.24	7.56862		3.82427	0.729227												3.82427	0.729227
				7.29278	2.07851	18.2123	-180		271.876	7.55515		3.81841	0.729187												3.81841	0.729187
				7.35632	2.08131	18.2758	-180		271.472	7.54145		3.8135	0.729139												3.8135	0.729139
				7.41983	2.08291	18.3394	-180		271.1	7.5276		3.808	0.729085												3.808	0.729085
				7.48337	2.08425	18.403	-180		270.705	7.51379		3.80304	0.72902												3.80304	0.72902
				7.54673	2.08577	19.7992	0		270.341	7.49993		3.79821	0.72898												3.79821	0.72898
				7.61027	2.08684	19.8626	0		269.968	7.48612		3.79286	0.728918												3.79286	0.728918
				7.67378	2.08758	19.9259	0		269.562	7.47197		3.78774	0.728873												3.78774	0.728873
				7.73732	2.08876	19.9893	0		269.185	7.45779		3.78227	0.728818												3.78227	0.728818
				7.80068	2.08975	20.0527	0		268.781	7.44379		3.77732	0.728744												3.77732	0.728744
				7.86422	2.09026	20.116	0		268.41	7.42949		3.77236	0.728713												3.77236	0.728713
				7.92773	2.09109	20.1794	0		268.011	7.41528		3.76712	0.728653												3.76712	0.728653
				7.9911	2.09168	20.2428	0		267.584	7.40051		3.76221	0.728594												3.76221	0.728594
				8.05447	2.09192	20.3061	0		267.192	7.38612		3.75669	0.728537												3.75669	0.728537
				8.118	2.09245	20.3695	0		266.791	7.37179		3.7519	0.7285												3.7519	0.7285
				8.18153	2.09286	20.4327	0		266.375	7.35702		3.74704	0.728439												3.74704	0.728439
				8.2449	2.13113	20.4959	0		265.934	7.34229		3.74154	0.728396												3.74154	0.728396
				8.30842	2.18652	20.5593	0		265.552	7.32754		3.73651	0.728335												3.73651	0.728335
				8.37212	2.24842	22.2072	180		265.147	7.3124		3.7313	0.728281												3.7313	0.728281
				8.43563	2.32967	22.2704	180		264.713	7.29748		3.72636	0.728216												3.72636	0.728216
				8.49902	2.42449	22.3339	180		264.314	7.28264		3.72152	0.72818												3.72152	0.72818
				8.56253	2.50794	22.3973	180		263.864	7.26752		3.71601	0.728119												3.71601	0.728119
				8.6259	2.58725	22.4606	180		263.46	7.25233		3.71102	0.72807												3.71102	0.72807
				8.68927	2.69681	22.5242	180		263.057	7.2373		3.70559	0.728013												3.70559	0.728013
				8.7528	2.81509	22.5875	180		262.613	7.22186		3.70078	0.727953												3.70078	0.727953
				8.81632	2.9008	22.6511	180		262.203	7.20659		3.69595	0.727893												3.69595	0.727893
				8.87968	3.04119	22.7144	180		261.746	7.19163		3.69061	0.727846												3.69061	0.727846
				8.94322	3.20308	22.7778	180		261.326	7.17698		3.68559	0.727781												3.68559	0.727781
				9.00658	3.34128	22.8413	180		260.879	7.1617		3.68014	0.727728												3.68014	0.727728
				9.07012	3.47548	22.9047	180		260.463	7.14642		3.67541	0.727671												3.67541	0.727671
				9.1338	3.61921	22.9679	180		260.051	7.13101		3.67046	0.727619												3.67046	0.727619
				9.19717	3.76434	23.0314	180		259.596	7.11573		3.66514	0.727565												3.66514	0.727565
				9.2607	3.9595	23.0948	180		259.192	7.10043		3.66025	0.727506												3.66025	0.727506
				9.32422	4.13936	23.1581	180		258.747	7.08527		3.65498	0.727444												3.65498	0.727444
				9.38775	4.30069	23.2215	180		258.326	7.07002		3.64991	0.727394												3.64991	0.727394
				9.45128	4.3881	23.2849	180		257.867	7.05455		3.64452	0.727331												3.64452	0.727331
				9.5148	4.41602	23.3483	180		257.445	7.03919		3.63962	0.727271												3.63962	0.727271
				9.57817	4.43048	23.4114	180		257.024	7.02414		3.63513	0.727217												3.63513	0.727217
				9.64153	4.43724	23.4747	180		256.568	7.00905		3.63014	0.727164												3.63014	0.727164
				9.70507	4.44141	23.5384	180		256.158	6.99372		3.62563	0.727101												3.62563	0.727101
				9.76843	4.44485	24.5524	0		255.687	6.97837		3.62059	0.727043												3.62059	0.727043
				9.8318	4.44864	24.6157	0		255.275	6.96329		3.61618	0.726984												3.61618	0.726984
				9.89533	4.45211	24.6793	0		254.847	6.94797		3.61095	0.726925												3.61095	0.726925
				9.95902	4.45339	24.7427	0		254.397	6.93279		3.60631	0.726861												3.60631	0.726861
				10.0224	4.45495	24.806	0		253.979	6.9176		3.60197	0.726816												3.60197	0.726816
				10.0857	4.4577	24.8696	0		253.518	6.90233		3.59686	0.726743												3.59686	0.726743
				10.1493	4.4583	24.9331	0		253.119	6.88718		3.59236	0.726687												3.59236	0.726687
				10.2127	4.46039	24.9964	0		252.648	6.87198		3.5874	0.726633												3.5874	0.726633
				10.276	4.43076	25.0601	0		252.218	6.85669		3.5827	0.726576												3.5827	0.726576
				10.3396	4.32451	25.1235	0		251.818	6.84158		3.57775	0.726513												3.57775	0.726513
				10.4029	4.17488	25.1869	0		251.35	6.82643		3.57335	0.726466												3.57335	0.726466
				10.4664	4.0646	25.2502	0		250.915	6.81112		3.56861	0.726402												3.56861	0.726402
				10.53	3.92663	25.3136	0		250.47	6.79612		3.5637	0.72634												3.5637	0.72634
				10.5935	3.76656	25.377	0		250.047	6.78094		3.55916	0.726271												3.55916	0.726271
				10.657	3.67641	25.4403	0		249.592	6.76599		3.55426	0.726222												3.55426	0.726222
				10.7205	3.57506	25.5037	0		249.16	6.75084		3.54989	0.726154												3.54989	0.726154
				10.7839	3.42396	27.2775	-180		248.746	6.73577		3.54473	0.726105												3.54473	0.726105
				10.8473	3.29046	27.3409	-180		248.285	6.72075		3.54029	0.726045												3.54029	0.726045
				10.911	3.14312	27.4043	-180		247.874	6.70594		3.53576	0.725977												3.53576	0.725977
				10.9745	3.02119	27.4678	-180		247.441	6.69075		3.53082	0.725912												3.53082	0.725912
				11.038	2.89832	27.5311	-180		246.999	6.67589		3.52638	0.725849												3.52638	0.725849
				11.1014	2.7786	27.5945	-180		246.584	6.66093		3.52137	0.725791												3.52137	0.725791
				11.1649	2.69747	27.6579	-180		246.139	6.64604		3.51697	0.725738												3.51697	0.725738
				11.2285	2.67371	27.7211	-180		245.715	6.63113		3.51194	0.725678												3.51194	0.725678
				11.2918	2.66272	27.7846	-180		245.25	6.6164		3.50749	0.725608												3.50749	0.725608
				11.3552	2.65685	27.848	-180		244.828	6.60129		3.50306	0.725544												3.50306	0.725544
				11.4187	2.65184	27.9114	-180		244.364	6.58654		3.49802	0.725479												3.49802	0.725479
				11.4821	2.64885	27.975	-180		243.96	6.57164		3.49359	0.72542												3.49359	0.72542
				11.5456	2.64581	28.0384	-180		243.539	6.5569		3.48876	0.725373												3.48876	0.725373
				11.6091	2.64326	28.1018	-180		243.092	6.54224		3.48432	0.725295												3.48432	0.725295
				11.6725	2.64159	29.6232	0		242.683	6.52742		3.47938	0.725236												3.47938	0.725236
				11.736	2.63971	29.6866	0		242.23	6.51268		3.47505	0.725173												3.47505	0.725173
				11.7995	2.6394	29.75	0		241.795	6.49817		3.47052	0.725116												3.47052	0.725116
				11.8629	2.63832	29.8133	0		241.394	6.48332		3.46562	0.725048												3.46562	0.725048
				11.9266	2.63636	29.8769	0		240.952	6.46872		3.46122	0.724982												3.46122	0.724982
				11.99	2.63452	29.9402	0		240.539	6.45413		3.45657	0.724921												3.45657	0.724921
				12.0535	2.63297	30.0036	0		240.076	6.43952		3.45238	0.724862												3.45238	0.724862
				12.117	2.61329	30.067	0		239.643	6.42488		3.4479	0.724802												3.4479	0.724802
				12.1804	2.57904	30.1303	0		239.197	6.41057		3.44382	0.724731												3.44382	0.724731
				12.2438	2.53738	30.1937	0		238.779	6.39587		3.43961	0.724671												3.43961	0.724671
				12.3073	2.45438	30.257	0		238.362	6.38152		3.43512	0.724612												3.43512	0.724612
				12.3708	2.37759	30.3204	0		237.921	6.36698		3.43114	0.724549												3.43114	0.724549
				12.4343	2.3078	30.3838	0		237.515	6.35266		3.42659	0.724484												3.42659	0.724484
				12.4979	2.23075	30.4475	0		237.073	6.33828		3.42236	0.724406												3.42236	0.724406
				12.5612	2.18117	30.5109	0		236.659	6.32393		3.4184	0.724348												3.4184	0.724348
				12.6248	2.12947	30.5742	0		236.244	6.30949		3.414	0.72429												3.414	0.72429
				12.6884	2.07755	30.6376	0		235.788	6.29515		3.40985	0.724219												3.40985	0.724219
				12.752	2.02552	30.7008	0		235.393	6.28089		3.40538	0.724151												3.40538	0.724151
				12.8155	1.9722	30.7641	0		234.939	6.26641		3.40138	0.724096												3.40138	0.724096
				12.879	1.91729	30.8275	0		234.519	6.25229		3.39685	0.724017												3.39685	0.724017
				12.9424	1.87645	30.8909	0		234.075	6.23804		3.3929	0.723944												3.3929	0.723944
				13.0058	1.83163	30.9543	0		233.661	6.22383		3.38883	0.723889												3.38883	0.723889
				13.0693	1.7985	31.0176	0		233.249	6.20954		3.38436	0.723835												3.38436	0.723835
				13.133	1.75587	31.081	0		232.812	6.19532		3.38018	0.723769												3.38018	0.723769
				13.1965	1.7038	31.1443	0		232.398	6.18136		3.376	0.723701												3.376	0.723701
				13.26	1.67329	32.9822	180		231.949	6.16737		3.37202	0.723618												3.37202	0.723618
				13.3236	1.6282	33.0455	180		231.555	6.15329		3.36794	0.723564												3.36794	0.723564
				13.3871	1.60153	33.1089	180		231.097	6.13928		3.36355	0.723497												3.36355	0.723497
				13.4506	1.55822	33.1723	180		230.703	6.12528		3.35955	0.723432												3.35955	0.723432
				13.5142	1.50328	33.2356	180		230.3	6.11116		3.35533	0.723368												3.35533	0.723368
				13.5775	1.44109	33.299	180		229.849	6.09733		3.35128	0.723312												3.35128	0.723312
				13.641	1.37849	33.3624	180		229.444	6.08324		3.34713	0.72324												3.34713	0.72324
				13.7046	1.34004	33.4257	180		229.01	6.06949		3.34321	0.723178												3.34321	0.723178
				13.7684	1.32221	33.4891	180		228.595	6.05566		3.33939	0.723117												3.33939	0.723117
				13.832	1.31187	33.5523	180		228.184	6.04179		3.3352	0.723035												3.3352	0.723035
				13.8953	1.30479	33.6157	180		227.744	6.02798		3.3314	0.722981												3.3314	0.722981
				13.9588	1.29931	33.6792	180		227.351	6.01428		3.32741	0.72293												3.32741	0.72293
				14.0224	1.29496	33.7426	180		226.912	6.00023		3.32375	0.722871												3.32375	0.722871
				14.0857	1.29138	33.8061	180		226.511	5.98663		3.31969	0.722799												3.31969	0.722799
				14.1493	1.28806	33.8695	180		226.096	5.97276		3.31639	0.72274												3.31639	0.72274
				14.2126	1.28506	33.9329	180		225.668	5.95919		3.31315	0.722681												3.31315	0.722681
				14.276	1.28294	33.996	180		225.277	5.94557		3.30962	0.722622												3.30962	0.722622
				14.3395	1.28058	34.0594	180		224.843	5.93194		3.30644	0.72258												3.30644	0.72258
				14.4032	1.27875	34.1228	180		224.43	5.91859		3.30286	0.722524												3.30286	0.722524
				14.4666	1.27694	34.1861	180		223.998	5.90484		3.29964	0.72246												3.29964	0.72246
				14.5301	1.27547	34.2495	180		223.597	5.89137		3.2966	0.722402												3.2966	0.722402
				14.5936	1.27364	34.3129	180		223.186	5.87784		3.293	0.722335												3.293	0.722335
				14.6572	1.27219	34.3764	180		222.769	5.86442		3.2896	0.722265												3.2896	0.722265
				14.7207	1.27078	34.4399	180		222.361	5.85099		3.28571	0.7222												3.28571	0.7222
				14.7841	1.26968	34.5036	180		221.931	5.83754		3.28187	0.722143												3.28187	0.722143
				14.8477	1.29916	34.5671	180		221.551	5.8241		3.27727	0.722063												3.27727	0.722063
				14.9111	1.32498	34.6307	180		221.148	5.81074		3.27316	0.721988												3.27316	0.721988
				14.9745	1.37133	35.6463	0		220.698	5.79741		3.26974	0.721912												3.26974	0.721912
				15.038	1.41663	35.71	0		220.307	5.78414		3.26605	0.721851												3.26605	0.721851
				15.1015	1.45354	35.7735	0		219.882	5.77074		3.2629	0.721795												3.2629	0.721795
				15.1649	1.47473	35.837	0		219.486	5.75759		3.25959	0.72174												3.25959	0.72174
				15.2284	1.52557	35.9006	0		219.058	5.74442		3.2568	0.721683												3.2568	0.721683
				15.2921	1.60046	35.9639	0		218.663	5.73127		3.25374	0.721617												3.25374	0.721617
				15.3556	1.66708	36.0278	0		218.272	5.71809		3.25079	0.721565												3.25079	0.721565
				15.4192	1.75054	36.0913	0		217.825	5.70499		3.2479	0.721518												3.2479	0.721518
				15.4829	1.83498	36.1547	0		217.444	5.69189		3.24451	0.721446												3.24451	0.721446
				15.5462	1.88467	36.218	0		217.023	5.67884		3.24156	0.721387												3.24156	0.721387
				15.6098	1.96601	36.2814	0		216.628	5.66572		3.23829	0.721348												3.23829	0.721348
				15.6734	2.05504	36.3448	0		216.25	5.65253		3.23537	0.721277												3.23537	0.721277
				15.737	2.12084	36.4083	0		215.828	5.63974		3.23243	0.721215												3.23243	0.721215
				15.8005	2.13701	36.4719	0		215.434	5.62683		3.22926	0.72116												3.22926	0.72116
				15.864	2.14136	36.5352	0		215.01	5.61384		3.22624	0.721089												3.22624	0.721089
				15.9277	2.14378	36.5986	0		214.624	5.60085		3.22291	0.72104												3.22291	0.72104
				15.9911	2.1466	36.6621	0		214.197	5.58814		3.22001	0.720984												3.22001	0.720984
				16.0546	2.14784	36.7256	0		213.804	5.57533		3.21696	0.720933												3.21696	0.720933
				16.1181	2.14926	36.7892	0		213.418	5.56265		3.21361	0.720866												3.21361	0.720866
				16.1815	2.15102	36.8527	0		212.982	5.54978		3.21059	0.720805												3.21059	0.720805
				16.2449	2.15257	36.9162	0		212.609	5.5372		3.20715	0.720737												3.20715	0.720737
				16.3084	2.15346	38.4399	-180		212.194	5.52439		3.20399	0.720663												3.20399	0.720663
				16.3719	2.15403	38.5033	-180		211.805	5.51182		3.20088	0.720617												3.20088	0.720617
				16.4354	2.15478	38.5668	-180		211.432	5.49939		3.19749	0.720534												3.19749	0.720534
				16.4988	2.15516	38.6303	-180		211.004	5.48683		3.19418	0.72048												3.19418	0.72048
				16.5622	2.17304	38.6939	-180		210.628	5.47414		3.1908	0.720404												3.1908	0.720404
				16.6256	2.21037	38.7574	-180		210.218	5.46182		3.18752	0.720341												3.18752	0.720341
				16.6891	2.2877	38.8208	-180		209.832	5.44923		3.18425	0.720283												3.18425	0.720283
				16.7526	2.38733	38.8843	-180		209.415	5.43668		3.1809	0.720221												3.1809	0.720221
				16.816	2.48808	38.9476	-180		209.02	5.42422		3.17767	0.720145												3.17767	0.720145
				16.8795	2.6111	39.0112	-180		208.648	5.41178		3.17422	0.720089												3.17422	0.720089
				16.9429	2.72606	39.0747	-180		208.232	5.39922		3.17096	0.720006												3.17096	0.720006
				17.0062	2.8147	39.1382	-180		207.851	5.38712		3.16746	0.719951												3.16746	0.719951
				17.0696	2.93203	39.2018	-180		207.442	5.37471		3.16412	0.719891												3.16412	0.719891
				17.1331	3.07088	39.2653	-180		207.07	5.36226		3.16068	0.719809												3.16068	0.719809
				17.1966	3.23451	40.6611	0		206.7	5.35007		3.15721	0.719739												3.15721	0.719739
				17.2602	3.37302	40.7247	0		206.299	5.33795		3.15389	0.719676												3.15389	0.719676
				17.3236	3.50587	40.788	0		205.902	5.32568		3.1502	0.719602												3.1502	0.719602
				17.3869	3.64502	40.8515	0		205.504	5.31349		3.14681	0.719518												3.14681	0.719518
				17.4505	3.75221	40.9151	0		205.133	5.30131		3.14349	0.719445												3.14349	0.719445
				17.5138	3.90157	40.9784	0		204.71	5.2893		3.13979	0.719377												3.13979	0.719377
				17.5773	4.08988	41.0418	0		204.345	5.27705		3.13659	0.719307												3.13659	0.719307
				17.6409	4.25725	41.1082	0		203.97	5.26503		3.13317	0.719239												3.13317	0.719239
				17.7044	4.38117	41.1716	0		203.557	5.25312		3.12994	0.719154												3.12994	0.719154
				17.7679	4.4152	41.2388	0		203.176	5.241		3.12671	0.71908												3.12671	0.71908
				17.8315	4.42825	41.3022	0		202.78	5.22878		3.12327	0.719009												3.12327	0.719009
				17.895	4.43626	41.3657	0		202.404	5.21683		3.11998	0.718931												3.11998	0.718931
				17.9583	4.44243	41.4292	0		202.041	5.20473		3.11641	0.718859												3.11641	0.718859
				18.0219	4.44778	41.4928	0		201.64	5.19295		3.11295	0.718778												3.11295	0.718778
				18.0852	4.45013	41.5563	0		201.271	5.18102		3.10973	0.718703												3.10973	0.718703
				18.1488	4.45318	41.6198	0		200.861	5.16909		3.10614	0.718621												3.10614	0.718621
				18.2123	4.45659	41.6832	0		200.49	5.15715		3.10278	0.718533												3.10278	0.718533
				18.2758	4.45879	41.7467	0		200.088	5.14543		3.09925	0.718471												3.09925	0.718471
				18.3394	4.46146	41.8104	0		199.717	5.13339		3.09581	0.718378												3.09581	0.718378
				18.403	4.46352	41.8739	0		199.348	5.12168		3.09234	0.718297												3.09234	0.718297
				18.4666	4.42992	41.9373	0		198.925	5.10985		3.08861	0.71821												3.08861	0.71821
				18.5299	4.36477	42.0008	0		198.565	5.09793		3.08513	0.71813												3.08513	0.71813
				18.5935	4.29776	42.0643	0		198.165	5.08622		3.08176	0.718046												3.08176	0.718046
				18.657	4.1679	42.1277	0		197.785	5.07451		3.07793	0.717963												3.07793	0.717963
				18.7207	4.08974	42.1911	0		197.424	5.06259		3.07452	0.717872												3.07452	0.717872
				18.7842	3.95373	42.2546	0		197.027	5.05069		3.07066	0.71779												3.07066	0.71779
				18.8477	3.8784	42.3181	0		196.66	5.03905		3.06721	0.717695												3.06721	0.717695
				18.9112	3.85958	42.3817	0		196.256	5.02736		3.06331	0.71762												3.06331	0.71762
				18.9746	3.74128	42.4452	0		195.896	5.01589		3.05965	0.717523												3.05965	0.717523
				19.0381	3.66892	42.5087	0		195.503	5.0042		3.05607	0.717425												3.05607	0.717425
				19.1015	3.62628	42.5722	0		195.132	4.99241		3.05221	0.717342												3.05221	0.717342
				19.1649	3.50341	42.6356	0		194.768	4.98098		3.0486	0.717254												3.0486	0.717254
				19.2282	3.36073	42.699	0		194.368	4.96934		3.04494	0.717155												3.04494	0.717155
				19.2918	3.25915	42.7625	0		194.009	4.95773		3.041	0.717063												3.041	0.717063
				19.3558	3.11776	42.8259	0		193.61	4.94633		3.0374	0.716969												3.0374	0.716969
				19.4191	3.05917	48	0		193.243	4.93468		3.03329	0.716876												3.03329	0.716876
				19.4825	2.92908	49.1392	-180		192.848	4.92346		3.02958	0.716775												3.02958	0.716775
				19.5462	2.82571	49.2026	-180		192.485	4.91187		3.0256	0.716697												3.0256	0.716697
				19.6094	2.71589	49.266	-180		192.138	4.90073		3.02176	0.716589												3.02176	0.716589
				19.6726	2.68131	49.3298	-180		191.738	4.88919		3.01804	0.716488												3.01804	0.716488
				19.7358	2.66752	49.3932	-180		191.376	4.87799		3.01377	0.716389												3.01377	0.716389
				19.7992	2.66059	49.4566	-180		190.994	4.86667		3.01005	0.716298												3.01005	0.716298
				19.8626	2.65743	49.5199	-180		190.631	4.85545		3.006	0.716195												3.006	0.716195
				19.9259	2.65407	49.5833	-180		190.245	4.84428		3.0021	0.716104												3.0021	0.716104
				19.9893	2.65051	50.7879	0		189.887	4.8329		2.99815	0.715982												2.99815	0.715982
				20.0527	2.64963	50.8514	0		189.528	4.82171		2.99392	0.715867												2.99392	0.715867
				20.116	2.65004	50.9148	0		189.135	4.81064		2.99006	0.71577												2.99006	0.71577
				20.1794	2.64839	50.9782	0		188.78	4.79933		2.98584	0.715675												2.98584	0.715675
				20.2428	2.64524	51.0414	0		188.379	4.78829		2.9818	0.715569												2.9818	0.715569
				20.3061	2.64405	51.1047	0		188.023	4.77717		2.97806	0.715464												2.97806	0.715464
				20.3695	2.64314	51.1681	0		187.668	4.76602		2.97406	0.715342												2.97406	0.715342
				20.4327	2.64148	51.2315	0		187.296	4.75503		2.97037	0.715232												2.97037	0.715232
				20.4959	2.63767	51.2947	0		186.944	4.74393		2.96623	0.715128												2.96623	0.715128
				20.5593	2.63773	51.3581	0		186.555	4.73295		2.96256	0.715023												2.96256	0.715023
				20.6227	2.60713	51.4214	0		186.207	4.72199		2.95882	0.714909												2.95882	0.714909
				20.6859	2.51757	51.485	0		185.824	4.71102		2.95475	0.714787												2.95475	0.714787
				20.7492	2.4407	51.5483	0		185.472	4.70004		2.95097	0.714665												2.95097	0.714665
				20.8126	2.37893	51.6117	0		185.113	4.6891		2.94681	0.71455												2.94681	0.71455
				20.876	2.34489	51.6751	0		184.733	4.67819		2.94297	0.714432												2.94297	0.714432
				20.9393	2.31809	53.5126	180		184.379	4.66739		2.93878	0.714311												2.93878	0.714311
				21.0027	2.27176	53.5759	180		184	4.65643		2.93496	0.714195												2.93496	0.714195
				21.0659	2.21541	53.6393	180		183.646	4.64572		2.93107	0.714074												2.93107	0.714074
				21.1294	2.13143	53.7027	180		183.261	4.63472		2.92679	0.713952												2.92679	0.713952
				21.193	2.0631	53.766	180		182.903	4.62397		2.923	0.713836												2.923	0.713836
				21.2563	2.0072	53.8294	180		182.564	4.61331		2.91861	0.713701												2.91861	0.713701
				21.3197	1.95791	53.8928	180		182.185	4.60242		2.91474	0.713588												2.91474	0.713588
				21.3832	1.90466	53.9561	180		181.847	4.59165		2.91075	0.713464												2.91075	0.713464
				21.4466	1.84321	54.0195	180		181.466	4.58098		2.90642	0.713334												2.90642	0.713334
				21.51	1.78599	54.0829	180		181.122	4.57033		2.90235	0.713201												2.90235	0.713201
				21.5733	1.73183	54.1462	180		180.781	4.55957		2.89809	0.713074												2.89809	0.713074
				21.6367	1.68931	54.2096	180		180.401	4.54896		2.89395	0.712934												2.89395	0.712934
				21.7001	1.6361	54.273	180		180.056	4.53847		2.88991	0.712815												2.88991	0.712815
				21.7634	1.58282	54.3363	180		179.68	4.5276		2.88556	0.71268												2.88556	0.71268
				21.8268	1.53828	54.3997	180		179.328	4.51711		2.88141	0.712532												2.88141	0.712532
				21.8905	1.49792	54.4631	180		178.953	4.5065		2.87736	0.712398												2.87736	0.712398
				21.9538	1.45025	54.5268	180		178.608	4.49594		2.87286	0.71226												2.87286	0.71226
				22.0172	1.424	54.59	180		178.255	4.48561		2.86872	0.712136												2.86872	0.712136
				22.0806	1.38854	54.6533	180		177.881	4.47518		2.86417	0.712003												2.86417	0.712003
				22.1438	1.35898	54.7165	180		177.544	4.46456		2.86006	0.711861												2.86006	0.711861
				22.2072	1.34478	54.7799	180		177.183	4.45411		2.85582	0.71171												2.85582	0.71171
				22.2704	1.33656	54.8434	180		176.833	4.44366		2.8513	0.711562												2.8513	0.711562
				22.3339	1.33019	54.9068	180		176.494	4.43322		2.84708	0.711411												2.84708	0.711411
				22.3973	1.32592	54.9706	180		176.129	4.42293		2.84233	0.711266												2.84233	0.711266
				22.4606	1.32189	55.034	180		175.788	4.41245		2.83815	0.71113												2.83815	0.71113
				22.5242	1.31809	55.0974	180		175.414	4.40228		2.8335	0.710968												2.8335	0.710968
				22.5875	1.31561	56.1116	0		175.075	4.3918		2.82923	0.710811												2.82923	0.710811
				22.6511	1.31329	56.1749	0		174.708	4.38153		2.82526	0.710661												2.82526	0.710661
				22.7144	1.3106	56.2383	0		174.362	4.37113		2.82092	0.7105												2.82092	0.7105
				22.7778	1.30849	56.3017	0		174.02	4.36086		2.81684	0.710356												2.81684	0.710356
				22.8413	1.30609	56.3652	0		173.65	4.35065		2.81242	0.710193												2.81242	0.710193
				22.9047	1.30506	56.4284	0		173.293	4.34047		2.8083	0.71004												2.8083	0.71004
				22.9679	1.30494	56.4919	0		172.935	4.33018		2.80396	0.709883												2.80396	0.709883
				23.0314	1.30319	56.5552	0		172.598	4.31996		2.79987	0.709722												2.79987	0.709722
				23.0948	1.30182	56.6187	0		172.264	4.30972		2.79577	0.709558												2.79577	0.709558
				23.1581	1.30038	56.6822	0		171.902	4.29971		2.79127	0.709398												2.79127	0.709398
				23.2215	1.29914	56.7456	0		171.563	4.28938		2.78718	0.709234												2.78718	0.709234
				23.2849	1.29856	56.8089	0		171.2	4.27932		2.78254	0.709055												2.78254	0.709055
				23.3483	1.29711	56.8722	0		170.852	4.26922		2.77844	0.708872												2.77844	0.708872
				23.4114	1.29605	58.4581	-180		170.503	4.25912		2.77425	0.708722												2.77425	0.708722
				23.4747	1.29586	58.5214	-180		170.164	4.24916		2.76969	0.708539												2.76969	0.708539
				23.5384	1.29514	58.5848	-180		169.821	4.23904		2.76543	0.708372												2.76543	0.708372
				23.6016	1.30407	58.6484	-180		169.465	4.2289		2.76082	0.708196												2.76082	0.708196
				23.6649	1.32591	58.7119	-180		169.121	4.21886		2.75652	0.708006												2.75652	0.708006
				23.7283	1.35201	58.7754	-180		168.755	4.20888		2.75194	0.707829												2.75194	0.707829
				23.7917	1.39475	58.8388	-180		168.419	4.19902		2.74772	0.707646												2.74772	0.707646
				23.8552	1.45687	58.9025	-180		168.052	4.18899		2.74453	0.70766												2.74453	0.70766
				23.9184	1.50665	58.9658	-180		167.717	4.17908		2.73547	0.707231												2.73547	0.707231
				23.9818	1.58309	59.0294	-180		167.4	4.16911		2.72371	0.706622												2.72371	0.706622
				24.0453	1.66613	59.0927	-180		167.04	4.15926		2.70697	0.705798												2.70697	0.705798
				24.1088	1.74528	59.1562	-180		166.699	4.14941		2.68855	0.704712												2.68855	0.704712
				24.1722	1.80133	59.2198	-180		166.353	4.13965		2.67139	0.703703												2.67139	0.703703
				24.2355	1.88115	59.2833	-180		166.019	4.12978		2.65499	0.70286												2.65499	0.70286
				24.2988	1.97975	60.4905	0		165.681	4.11986		2.64169	0.702225												2.64169	0.702225
				24.3623	2.10097	60.5539	0		165.328	4.11005		2.62822	0.701698												2.62822	0.701698
				24.4257	2.14704	60.6171	0		164.994	4.10029		2.61559	0.701208												2.61559	0.701208
				24.489	2.16047	60.6804	0		164.631	4.09055		2.60208	0.700697												2.60208	0.700697
				24.5524	2.16683	60.7438	0		164.304	4.0807		2.58969	0.700136												2.58969	0.700136
				24.6157	2.17087	60.8073	0		163.953	4.07112		2.57654	0.699548												2.57654	0.699548
				24.6793	2.17175	60.8707	0		163.613	4.06141		2.5622	0.698899												2.5622	0.698899
				24.7427	2.17188	60.9342	0		163.278	4.05168		2.5485	0.698187												2.5485	0.698187
				24.806	2.17302	60.9977	0		162.919	4.04194		2.53363	0.697464												2.53363	0.697464
				24.8696	2.17366	61.0613	0		162.599	4.03231		2.52028	0.696665												2.52028	0.696665
				24.9331	2.1745	61.1246	0		162.246	4.02281		2.50565	0.695808												2.50565	0.695808
				24.9964	2.17585	61.1882	0		161.917	4.01318		2.49197	0.694874												2.49197	0.694874
				25.0601	2.17609	61.2517	0		161.584	4.00332		2.47803	0.693905												2.47803	0.693905
				25.1235	2.17612	61.3154	0		161.238	3.99385		2.4624	0.692839												2.4624	0.692839
				25.1869	2.17768	61.3791	0		160.913	3.98419		2.44776	0.691748												2.44776	0.691748
				25.2502	2.17802	61.4424	0		160.558	3.97476		2.43121	0.690569												2.43121	0.690569
				25.3136	2.17877	61.5058	0		160.238	3.9652		2.41595	0.689304												2.41595	0.689304
				25.377	2.17887	61.5693	0		159.906	3.95562		2.39872	0.687961												2.39872	0.687961
				25.4403	2.17904	61.6328	0		159.55	3.94605		2.38347	0.686522												2.38347	0.686522
				25.5037	2.17947	61.6964	0		159.22	3.93664		2.36841	0.684998												2.36841	0.684998
				25.5672	2.20258	61.7598	0		158.867	3.92715		2.35137	0.683378												2.35137	0.683378
				25.6307	2.26548				158.537	3.91765		2.33544	0.681637												2.33544	0.681637
				25.694	2.35184				158.182	3.90817		2.31789	0.679746												2.31789	0.679746
				25.7572	2.44548				157.858	3.89873		2.30106	0.677701												2.30106	0.677701
				25.8204	2.51758				157.534	3.88928		2.28251	0.675495												2.28251	0.675495
				25.8838	2.59836				157.189	3.87987		2.26517	0.673118												2.26517	0.673118
				25.9471	2.66744				156.868	3.8706		2.24729	0.670461												2.24729	0.670461
				26.0105	2.74029				156.518	3.86119		2.22889	0.66765												2.22889	0.66765
				26.0742	2.81074				156.201	3.85183		2.21171	0.664532												2.21171	0.664532
				26.1374	2.88859				155.879	3.84248		2.19242	0.661106												2.19242	0.661106
				26.2006	2.98013				155.53	3.83324		2.17417	0.657297												2.17417	0.657297
				26.264	3.04264				155.206	3.82384		2.15532	0.653056												2.15532	0.653056
				26.3272	3.12421				154.851	3.81455		2.13442	0.648239												2.13442	0.648239
				26.3905	3.2194				154.53	3.80536		2.1158	0.64276												2.1158	0.64276
				26.4539	3.29557				154.189	3.79609		2.09662	0.636349												2.09662	0.636349
				26.5173	3.38481				153.856	3.78692		2.07633	0.629161												2.07633	0.629161
				26.5806	3.47561				153.533	3.77766		2.05651	0.620316												2.05651	0.620316
				26.644	3.55154				153.19	3.76839		2.03364	0.609227												2.03364	0.609227
				26.7074	3.6354				152.86	3.7592		2.01273	0.595357												2.01273	0.595357
				26.7707	3.7021				152.529	3.75004		1.98901	0.57608												1.98901	0.57608
				26.8341	3.80642				152.209	3.7409		1.96726	0.548125												1.96726	0.548125
				26.8973	3.94283				151.896	3.73178		1.94411	0.506561												1.94411	0.506561
				26.9607	4.05793				151.551	3.72266		1.91758	0.444254												1.91758	0.444254
				27.024	4.18154				151.222	3.71354		1.8905	0.354613												1.8905	0.354613
				27.0872	4.26816				150.875	3.70435		1.86504	0.255579												1.86504	0.255579
				27.1508	4.38523				150.563	3.69533		1.83639	0.168517												1.83639	0.168517
				27.2141	4.42572				150.243	3.68621		1.80977	0.11418												1.80977	0.11418
				27.2775	4.44092				149.895	3.67721		1.77846	0.0813776												1.77846	0.0813776
				27.3409	4.44892				149.57	3.66813		1.7493	0.0600059												1.7493	0.0600059
				27.4043	4.45488				149.227	3.65927		1.72064	0.0456884												1.72064	0.0456884
				27.4678	4.46082				148.901	3.65008		1.68596	0.0359175												1.68596	0.0359175
				27.5311	4.46294				148.589	3.64122		1.65511	0.0293972												1.65511	0.0293972
				27.5945	4.46598				148.245	3.63225		1.61569	0.0242084												1.61569	0.0242084
				27.6579	4.46818				147.942	3.6232		1.58227	0.0205334												1.58227	0.0205334
				27.7211	4.46927				147.598	3.61423		1.54674	0.0179785												1.54674	0.0179785
				27.7846	4.46943				147.285	3.60535		1.5077	0.0158564												1.5077	0.0158564
				27.848	4.47008				146.982	3.59636		1.47103	0.0142684												1.47103	0.0142684
				27.9114	4.47092				146.627	3.58754		1.42772	0.0129611												1.42772	0.0129611
				27.975	4.47161				146.32	3.57856		1.38917	0.0115457												1.38917	0.0115457
				28.0384	4.47312				145.974	3.56975		1.34439	0.0102867												1.34439	0.0102867
				28.1018	4.47386				145.652	3.56094		1.30238	0.00927164												1.30238	0.00927164
				28.1651	4.42052				145.337	3.55203		1.25967	0.0085222												1.25967	0.0085222
				28.2287	4.35763				144.997	3.5433		1.21008	0.00776046												1.21008	0.00776046
				28.2919	4.30302				144.685	3.53448		1.16476	0.00705794												1.16476	0.00705794
				28.3552	4.22258				144.341	3.52568		1.11346	0.00650211												1.11346	0.00650211
				28.4186	4.11333				144.033	3.51691		1.06555	0.00604835												1.06555	0.00604835
				28.4821	3.99196				143.697	3.50807		1.01224	0.00544242												1.01224	0.00544242
				28.5455	3.90205				143.389	3.49933		0.9602	0.00515761												0.9602	0.00515761
				28.609	3.77805				143.078	3.49044		0.91011	0.0045645												0.91011	0.0045645
				28.6724	3.68479				142.738	3.48178		0.85483	0.00421673												0.85483	0.00421673
				28.7357	3.56322				142.425	3.47313		0.80463	0.00400886												0.80463	0.00400886
				28.7991	3.47783				142.088	3.46441		0.7544	0.00392533												0.7544	0.00392533
				28.8625	3.36902				141.784	3.45569		0.70143	0.00381536												0.70143	0.00381536
				28.926	3.27681				141.466	3.44704		0.65409	0.00352354												0.65409	0.00352354
				28.9894	3.24985				141.131	3.43839		0.60589	0.00341811												0.60589	0.00341811
				29.0529	3.1753				140.817	3.42972		0.56103	0.00339952												0.56103	0.00339952
				29.1164	3.08312				140.474	3.42107		0.51993	0.00340346												0.51993	0.00340346
				29.1798	3.01845				140.162	3.41251		0.48801	0.00327611												0.48801	0.00327611
				29.2433	2.91136				139.86	3.4039		0.45893	0.00333335												0.45893	0.00333335
				29.3067	2.87323				139.525	3.39526		0.43394	0.00318375												0.43394	0.00318375
				29.3699	2.7876				139.222	3.38662		0.41761	0.0031584												0.41761	0.0031584
				29.4331	2.70626				138.885	3.37808		0.40433	0.00316146												0.40433	0.00316146
				29.4965	2.68054				138.579	3.36947		0.3949	0.00324333												0.3949	0.00324333
				29.5598	2.66877				138.239	3.36094		0.38579	0.00313927												0.38579	0.00313927
				29.6232	2.66354				137.934	3.35235		0.37854	0.0032567												0.37854	0.0032567
				29.6866	2.65871				137.628	3.34391		0.37185	0.00309258												0.37185	0.00309258
				29.75	2.65512				137.294	3.33537		0.36556	0.00327361												0.36556	0.00327361
				29.8133	2.65385				136.988	3.327		0.3599	0.00319481												0.3599	0.00319481
				29.8769	2.65054				136.647	3.31843		0.35451	0.00314354												0.35451	0.00314354
				29.9402	2.64822				136.341	3.31001		0.3503	0.00319772												0.3503	0.00319772
				30.0036	2.64709				136.025	3.30155		0.34645	0.00311471												0.34645	0.00311471
				30.067	2.64732				135.693	3.29309		0.34256	0.00326025												0.34256	0.00326025
				30.1303	2.64714				135.387	3.28478		0.3393	0.00324845												0.3393	0.00324845
				30.1937	2.64623				135.058	3.27623		0.33618	0.00312278												0.33618	0.00312278
				30.257	2.64537				134.758	3.26792		0.33353	0.003096												0.33353	0.003096
				30.3204	2.64333				134.454	3.25946		0.331	0.00315681												0.331	0.00315681
				30.3838	2.64322				134.122	3.25111		0.32841	0.00305442												0.32841	0.00305442
				30.4475	2.6415				133.823	3.24272		0.32623	0.00312684												0.32623	0.00312684
				30.5109	2.64102				133.49	3.23439		0.32398	0.00313558												0.32398	0.00313558
				30.5742	2.63947				133.187	3.22609		0.32219	0.00327383												0.32219	0.00327383
				30.6376	2.63922				132.887	3.21768		0.3205	0.00312003												0.3205	0.00312003
				30.7008	2.63924				132.549	3.20938		0.3188	0.00315069												0.3188	0.00315069
				30.7641	2.6394				132.246	3.20104		0.31734	0.00308676												0.31734	0.00308676
				30.8275	2.63918				131.915	3.19278		0.31598	0.00317526												0.31598	0.00317526
				30.8909	2.63952				131.606	3.18446		0.3146	0.00325935												0.3146	0.00325935
				30.9543	2.63881				131.276	3.17619		0.31338	0.00315103												0.31338	0.00315103
				31.0176	2.63736				130.97	3.16787		0.31215	0.00326291												0.31215	0.00326291
				31.081	2.63622				130.672	3.15962		0.31121	0.00307819												0.31121	0.00307819
				31.1443	2.63494				130.344	3.1514		0.31035	0.00314156												0.31035	0.00314156
				31.2076	2.62036				130.047	3.1432		0.30947	0.00318762												0.30947	0.00318762
				31.2711	2.59113				129.719	3.13502		0.30872	0.0032591												0.30872	0.0032591
				31.3345	2.53976				129.418	3.12678		0.30794	0.00314405												0.30794	0.00314405
				31.3978	2.49604				129.117	3.1186
				31.4612	2.44423				128.79	3.11037
				31.5247	2.38149				128.488	3.10227
				31.5881	2.31891				128.159	3.09412
				31.6515	2.26787				127.859	3.08589
				31.7148	2.21804				127.525	3.07782
				31.7782	2.1663				127.222	3.06962
				31.8415	2.13079				126.916	3.06155
				31.9049	2.08743				126.588	3.05353
				31.9685	2.03776				126.288	3.04537
				32.0318	1.98274				125.965	3.03728
				32.0952	1.93288				125.668	3.02915
				32.1585	1.88754				125.369	3.02112
				32.2218	1.83875				125.049	3.01315
				32.2851	1.79178				124.754	3.00498
				32.3485	1.75371				124.425	2.99696
				32.4119	1.71375				124.123	2.98903
				32.4752	1.66591				123.8	2.98097
				32.5386	1.61366				123.498	2.97299
				32.602	1.56256				123.203	2.96494
				32.6653	1.51839				122.876	2.95702
				32.7285	1.48149				122.57	2.94906
				32.7919	1.44076				122.242	2.94102
				32.8553	1.39558				121.948	2.9331
				32.9188	1.37114				121.653	2.92519
				32.9822	1.35846				121.328	2.91721
				33.0455	1.35101				121.039	2.90924
				33.1089	1.34554				120.708	2.90141
				33.1723	1.34253				120.417	2.89349
				33.2356	1.33954				120.094	2.88559
				33.299	1.33717				119.798	2.87776
				33.3624	1.33466				119.499	2.86994
				33.4257	1.33221				119.167	2.86189
				33.4891	1.32962				118.872	2.8541
				33.5523	1.3271				118.547	2.84626
				33.6157	1.32559				118.246	2.83844
				33.6792	1.32412				117.926	2.83055
				33.7426	1.32229				117.633	2.82276
				33.8061	1.32129				117.335	2.81493
				33.8695	1.31988				117.013	2.80718
				33.9329	1.31809				116.724	2.79933
				33.996	1.31678				116.399	2.7916
				34.0594	1.31647				116.105	2.7838
				34.1228	1.3163				115.809	2.77607
				34.1861	1.31517				115.488	2.7683
				34.2495	1.31443				115.189	2.76044
				34.3129	1.31217				114.869	2.75281
				34.3764	1.31019				114.569	2.74504
				34.4399	1.30903				114.266	2.73733
				34.5036	1.30815				113.948	2.72967
				34.5671	1.30898				113.655	2.72193
				34.6307	1.30789				113.334	2.71424
				34.6942	1.32348				113.04	2.70658
				34.7576	1.35884				112.723	2.69889
				34.8212	1.40843				112.427	2.69113
				34.8848	1.46946				112.133	2.68356
				34.9482	1.50687				111.813	2.67587
				35.0117	1.5663				111.519	2.66821
				35.0752	1.58835				111.194	2.66056
				35.1386	1.62817				110.902	2.65293
				35.202	1.7255				110.576	2.64534
				35.2655	1.81427				110.28	2.63772
				35.3291	1.90379				109.975	2.63013
				35.3927	2.00719				109.665	2.62245
				35.4562	2.12814				109.373	2.61482
				35.5196	2.17126				109.057	2.60725
				35.5829	2.18353				108.765	2.59964
				35.6463	2.18925				108.443	2.59208
				35.71	2.19243				108.151	2.58447
				35.7735	2.19413				107.858	2.57697
				35.837	2.19587				107.537	2.5694
				35.9006	2.19696				107.242	2.56181
				35.9639	2.1981				106.924	2.55427
				36.0278	2.19903				106.621	2.54672
				36.0913	2.1997				106.329	2.53923
				36.1547	2.20065				106.003	2.53171
				36.218	2.20107				105.712	2.52418
				36.2814	2.20194				105.394	2.51669
				36.3448	2.20218				105.101	2.50916
				36.4083	2.20273				104.785	2.50166
				36.4719	2.20287				104.49	2.49425
				36.5352	2.2033				104.182	2.48672
				36.5986	2.20398				103.865	2.47921
				36.6621	2.20442				103.561	2.47171
				36.7256	2.20459				103.236	2.46419
				36.7892	2.2048				102.952	2.45676
				36.8527	2.20529				102.624	2.44928
				36.9162	2.20552				102.326	2.44185
				36.9797	2.24066				102.028	2.43439
				37.0431	2.29067				101.708	2.42691
				37.1066	2.39691				101.409	2.41944
				37.1702	2.49046				101.104	2.41203
				37.2337	2.55887				100.809	2.40468
				37.2972	2.66869				100.507	2.39726
				37.3608	2.79665				100.18	2.38997
				37.4241	2.91515				99.8802	2.38246
				37.4875	3.04378				99.5659	2.37514
				37.5508	3.17295				99.2737	2.36745
				37.6144	3.29609				98.9374	2.36
				37.6777	3.39874				98.6587	2.35263
				37.7413	3.51553				98.3487	2.34544
				37.8048	3.63316				98.0244	2.33803
				37.8682	3.71926				97.7371	2.3304
				37.9315	3.84107				97.4021	2.32322
				37.9951	3.92386				97.1298	2.31584
				38.0588	4.03358				96.7798	2.30838
				38.1223	4.17433				96.4754	2.30104
				38.1858	4.24732				96.1855	2.29354
				38.2495	4.3778				95.8697	2.28601
				38.313	4.43435				95.5605	2.27886
				38.3765	4.45189				95.2463	2.27142
				38.4399	4.46106				94.951	2.26401
				38.5033	4.46884				94.646	2.25651
				38.5668	4.47328				94.3166	2.24928
				38.6303	4.47627				94.013	2.24178
				38.6939	4.48011				93.6947	2.23448
				38.7574	4.48252				93.3975	2.22709
				38.8208	4.48573				93.0627	2.21971
				38.8843	4.48735				92.7763	2.21232
				38.9476	4.48896				92.4654	2.20474
				39.0112	4.49135				92.1408	2.19758
				39.0747	4.49285				91.8265	2.19011
				39.1382	4.49265				91.4951	2.18287
				39.2018	4.49442				91.2119	2.1755
				39.2653	4.49526				90.8658	2.16802
				39.3288	4.45439				90.5674	2.1605
				39.3924	4.3767				90.2653	2.15335
				39.4559	4.30978				89.9415	2.14596
				39.5194	4.15504				89.6372	2.13861
				39.5828	4.04856				89.3006	2.1312
				39.6463	3.91564				88.9938	2.12381
				39.7098	3.83635				88.6618	2.11639
				39.7734	3.71062				88.3633	2.10891
				39.8367	3.61214				88.0611	2.10149
				39.9002	3.48678				87.7197	2.09425
				39.9636	3.40489				87.4155	2.08687
				40.027	3.28824				87.0735	2.0793
				40.0905	3.17035				86.7737	2.07214
				40.1539	3.08039				86.4534	2.06475
				40.2172	3.05591				86.1333	2.05724
				40.2806	2.93704				85.8106	2.04993
				40.344	2.87866				85.487	2.04258
				40.4075	2.79669				85.1722	2.03516
				40.4709	2.70807				84.8371	2.02775
				40.5344	2.68357				84.5289	2.02014
				40.5978	2.67251				84.216	2.01297
				40.6611	2.66798				83.8663	2.0054
				40.7247	2.66458				83.5562	1.99814
				40.788	2.66163				83.2319	1.99071
				40.8515	2.65869				82.9111	1.98334
				40.9151	2.65685				82.5635	1.97591
				40.9784	2.65506				82.2508	1.96846
				41.0418	2.65327				81.9361	1.96109
				41.1082	2.65183				81.59	1.95366
				41.1716	2.65062				81.2817	1.94621
				41.2388	2.64908				80.94	1.93882
				41.3022	2.64856				80.6245	1.93138
				41.3657	2.64813				80.2774	1.92398
				41.4292	2.64633				79.9637	1.91653
				41.4928	2.64595				79.6452	1.90913
				41.5563	2.64425				79.2794	1.9017
				41.6198	2.64421				78.9574	1.89422
				41.6832	2.64367				78.6227	1.88681
				41.7467	2.64341				78.3143	1.87936
				41.8104	2.64241				77.9585	1.8719
				41.8739	2.64136				77.6316	1.86445
				41.9373	2.64039				77.3153	1.857
				42.0008	2.64037				76.9605	1.84953
				42.0643	2.63997				76.6334	1.84215
				42.1277	2.63924				76.28	1.83468
				42.1911	2.63859				75.9635	1.82722
				42.2546	2.63817				75.6321	1.81963
				42.3181	2.63873				75.2843	1.81213
				42.3817	2.63829				74.9459	1.80465
				42.4452	2.63701				74.5919	1.79721
				42.5087	2.63673				74.2674	1.78975
				42.5722	2.6372				73.9057	1.78228
				42.6356	2.63588				73.5813	1.77479
				42.699	2.63591				73.2493	1.76733
				42.7625	2.63519				72.8931	1.75987
				42.8259	2.63471				72.5605	1.75241
				48.0618	2.67528				72.2013	1.74484
				48.1252	2.70571				71.8663	1.73741
				48.1886	2.73852				71.4943	1.72993
				48.2518	2.83134				71.1585	1.72244
				48.3152	2.95041				70.8364	1.71491
				48.3785	3.07702				70.4689	1.70737
				48.4419	3.20585				70.1332	1.69987
				48.5053	3.33496				69.7661	1.69236
				48.5686	3.46173				69.4265	1.68483
				48.632	3.59035				69.0535	1.67731
				48.6957	3.71901				68.7082	1.66978
				48.7591	3.84915				68.3726	1.66225
				48.8224	3.99662				68.0026	1.65471
				48.8858	4.05906				67.6608	1.64715
				48.9492	4.18464				67.2871	1.63964
				49.0124	4.34983				66.9332	1.63209
				49.0757	4.4185				66.5946	1.62453
				49.1392	4.44152				66.2244	1.61698
				49.2026	4.44784				65.8701	1.6094
				49.266	4.453				65.495	1.60181
				49.3298	4.4594				65.1377	1.59424
				49.3932	4.46544				64.7588	1.58662
				49.4566	4.46792				64.4103	1.57903
				49.5199	4.46911				64.0619	1.57145
				49.5833	4.47159				63.6721	1.56381
				49.6465	4.39081				63.3135	1.55618
				49.7099	4.31059				62.92	1.54854
				49.7732	4.17984				62.5696	1.54092
				49.8366	4.06673				62.1777	1.53324
				49.9002	3.92495				61.8208	1.52556
				49.9635	3.8144				61.4545	1.5179
				50.0269	3.68787				61.0566	1.51018
				50.0902	3.63484				60.6938	1.5025
				50.1536	3.5028				60.3015	1.49474
				50.217	3.34204				59.9315	1.48702
				50.2807	3.26509				59.5622	1.4793
				50.344	3.19542				59.1555	1.47157
				50.4076	3.08691				58.7886	1.46377
				50.4709	3.00071				58.3802	1.45604
				50.5343	2.8938				58.0049	1.44822
				50.5977	2.75828				57.5931	1.44041
				50.661	2.69593				57.2133	1.43261
				50.7244	2.67696				56.8237	1.42472
				50.7879	2.66754				56.4126	1.41687
				50.8514	2.66231				56.0286	1.40896
				50.9148	2.65762				55.6079	1.40104
				50.9782	2.65466				55.2164	1.39315
				51.0414	2.65304				54.819	1.38522
				51.1047	2.6506				54.3971	1.37727
				51.1681	2.64899				54.005	1.36928
				51.2315	2.6473				53.5727	1.36125
				51.2947	2.64649				53.1601	1.35326
				51.3581	2.6445				52.7276	1.34522
				51.4214	2.64298				52.3248	1.33713
				51.485	2.64154				51.9191	1.32905
				51.5483	2.64122				51.4702	1.32091
				51.6117	2.64004				51.0574	1.31278
				51.6751	2.63972				50.6044	1.30466
				51.7383	2.60497				50.1907	1.29648
				51.8016	2.55248				49.7316	1.28826
				51.8649	2.49139				49.3065	1.28006
				51.928	2.42625				48.8738	1.27178
				51.9916	2.36981				48.4183	1.26353
				52.0551	2.30746				47.9837	1.25525
				52.1185	2.26061				47.5043	1.24693
				52.182	2.20664				47.0662	1.23857
				52.2454	2.14991				46.5896	1.23017
				52.3086	2.09828				46.1456	1.22179
				52.3719	2.05892				45.6977	1.21336
				52.4352	2.00908				45.2014	1.20491
				52.4985	1.97322				44.7483	1.19642
				52.562	1.92925				44.248	1.18792
				52.6254	1.89356				43.7859	1.17936
				52.6888	1.85212				43.2719	1.17077
				52.7522	1.81776				42.8043	1.1621
				52.8155	1.78029				42.3244	1.15343
				52.8787	1.75144				41.7932	1.14467
				52.9421	1.71416				41.3103	1.13593
				53.0055	1.66678				40.7716	1.12711
				53.069	1.64				40.2692	1.11822
				53.1323	1.5984				39.7558	1.10924
				53.1957	1.56366				39.2029	1.10023
				53.2592	1.5232				38.6805	1.09115
				53.3226	1.48082				38.1028	1.08201
				53.386	1.41577				37.5714	1.07276
				53.4492	1.38816				36.9729	1.06354
				53.5126	1.37995				36.414	1.05414
				53.5759	1.37332				35.8528	1.04464
				53.6393	1.36834				35.2248	1.03506
				53.7027	1.36463				34.64	1.0254
				53.766	1.36147				33.9883	1.01565
				53.8294	1.35901				33.374	1.00574
				53.8928	1.35633				32.6986	0.995767
				53.9561	1.3538				32.0611	0.985684
				54.0195	1.35259				31.4104	0.975509
				54.0829	1.3512				30.6857	0.96523
				54.1462	1.34999				29.9997	0.954825
				54.2096	1.34907				29.2423	0.944333
				54.273	1.34717				28.5249	0.93379
				54.3363	1.34551				27.7331	0.923164
				54.3997	1.34499				26.9873	0.912498
				54.4631	1.34395				26.2314	0.901827
				54.5268	1.34188				25.383	0.891159
				54.59	1.34038				24.5833	0.880549
				54.6533	1.33997				23.7087	0.870001
				54.7165	1.33822				22.8951	0.859617
				54.7799	1.33732				21.996	0.849507
				54.8434	1.33772				21.1739	0.839711
				54.9068	1.33736				20.359	0.830308
				54.9706	1.33671				19.4745	0.821381
				55.034	1.33592				18.6831	0.813067
				55.0974	1.33469				17.871	0.805575
				55.1608	1.34104				17.1667	0.798865
				55.2241	1.36777				16.4478	0.792864
				55.2875	1.40931				15.836	0.787602
				55.3509	1.45322				15.2744	0.783029
				55.4142	1.50687				14.7206	0.779099
				55.4776	1.56151				14.2607	0.775762
				55.5408	1.60471				13.8226	0.772949
				55.6042	1.66284				13.4611	0.770529
				55.6677	1.70146				13.1151	0.768472
				55.7312	1.76563				12.8191	0.766651
				55.7946	1.84165				12.5548	0.765058
				55.8581	1.91695				12.2901	0.763663
				55.9215	2.01655				12.0699	0.76242
				55.9849	2.13371				11.843	0.761293
				56.0482	2.18099				11.6504	0.760253
				56.1116	2.19417				11.4642	0.759301
				56.1749	2.19944				11.2763	0.758408
				56.2383	2.2034				11.1144	0.757616
				56.3017	2.20678				10.947	0.75689
				56.3652	2.20838				10.8089	0.756234
				56.4284	2.21026				10.6586	0.755592
				56.4919	2.21229				10.5197	0.75497
				56.5552	2.21395				10.3883	0.754374
				56.6187	2.21438				10.2532	0.753834
				56.6822	2.21588				10.1319	0.753323
				56.7456	2.2165				10.0089	0.752857
				56.8089	2.21666				9.90415	0.752419
				56.8722	2.22135				9.79325	0.751953
				56.9355	2.26246				9.6719	0.751511
				56.999	2.27934				9.56879	0.751099
				57.0624	2.31173				9.46091	0.75072
				57.1258	2.37773				9.36319	0.750354
				57.1893	2.45518				9.26014	0.750004
				57.2528	2.53304				9.16517	0.749626
				57.3162	2.60252				9.06836	0.749278
				57.3794	2.6835				8.96496	0.748935
				57.4426	2.74454				8.87356	0.748632
				57.5058	2.83026				8.78051	0.748331
				57.5694	2.91451				8.69891	0.748041
				57.6327	3.01361				8.61928	0.747766
				57.6962	3.10277				8.53194	0.747514
				57.7596	3.24029				8.45185	0.747248
				57.8231	3.33084				8.37184	0.747001
				57.8867	3.44377				8.29922	0.74677
				57.95	3.5512				8.22237	0.746542
				58.0136	3.69045				8.15242	0.746316
				58.0771	3.83586				8.08473	0.746113
				58.1405	3.98705				8.01277	0.745908
				58.204	4.16521				7.95046	0.745699
				58.2675	4.33008				7.88263	0.745507
				58.331	4.41919				7.82164	0.745328
				58.3945	4.4465				7.75595	0.745149
				58.4581	4.45793				7.69812	0.744976
				58.5214	4.46543				7.64259	0.744802
				58.5848	4.46985				7.58338	0.744633
				58.6484	4.47482				7.53002	0.744461
				58.7119	4.47787				7.47293	0.744309
				58.7754	4.48243				7.42058	0.74417
				58.8388	4.48491				7.3699	0.744019
				58.9025	4.48692				7.31728	0.743888
				58.9658	4.48816				7.27219	0.743738
				59.0294	4.48873				7.22241	0.743614
				59.0927	4.49161				7.17792	0.743466
				59.1562	4.49258				7.13048	0.743345
				59.2198	4.49389				7.08765	0.743224
				59.2833	4.49531				7.04559	0.743106
				59.3467	4.47256				7.00052	0.742982
				59.41	4.35245				6.96348	0.742877
				59.4736	4.27561				6.92369	0.742757
				59.5376	4.1489				6.88674	0.742665
				59.6013	4.04877				6.84837	0.742549
				59.6648	3.92539				6.81351	0.742453
				59.7281	3.8208				6.77944	0.742354
				59.7918	3.7027				6.74343	0.742255
				59.8554	3.57785				6.71043	0.742167
				59.9187	3.49144				6.6754	0.742076
				59.9823	3.35538				6.6448	0.741989
				60.0458	3.25077				6.61622	0.741899
				60.1093	3.12252				6.58639	0.741826
				60.1729	3.0682				6.55896	0.741743
				60.2365	2.94438				6.52973	0.741643
				60.3001	2.86073				6.50415	0.741579
				60.3636	2.74726				6.47701	0.741496
				60.4271	2.70698				6.45168	0.741425
				60.4905	2.69306				6.42694	0.741358
				60.5539	2.68706				6.40113	0.741281
				60.6171	2.68208				6.37786	0.74121
				60.6804	2.67808				6.35337	0.741169
				60.7438	2.67579				6.33133	0.741097
				60.8073	2.67413				6.30804	0.741034
				60.8707	2.67154				6.28787	0.740971
				60.9342	2.6689				6.26833	0.740911
				60.9977	2.66696				6.24802	0.740847
				61.0613	2.66751				6.22965	0.740785
				61.1246	2.66767				6.21008	0.740741
				61.1882	2.66666				6.19317	0.740684
				61.2517	2.66511				6.17579	0.740634
				61.3154	2.66391				6.15735	0.74058
				61.3791	2.66331				6.14121	0.740543
				61.4424	2.66258				6.12395	0.740487
				61.5058	2.66079				6.10766	0.740433
				61.5693	2.6613				6.09139	0.740391
				61.6328	2.65849				6.07646	0.740339
				61.6964	2.65923				6.06155	0.740303
				61.7598	2.65904				6.04624	0.740257
									6.03249	0.740217
									6.01701	0.740173
									6.00407	0.740137
									5.98974	0.74008
									5.97673	0.740039
									5.9642	0.740002
									5.95056	0.739964
									5.93892	0.739927
									5.9268	0.739895
									5.91585	0.73986
									5.9042	0.739815
									5.89413	0.739793
									5.88373	0.739752
									5.873	0.739712
									5.86323	0.739689
									5.85294	0.739653
									5.84331	0.739633
									5.83403	0.739602
									5.82382	0.739576
									5.81526	0.739542
									5.80537	0.739505
									5.79703	0.739482
									5.7868	0.739447
									5.77679	0.739409
									5.76692	0.739371
									5.75719	0.739344
									5.74836	0.739326
									5.73867	0.73929
									5.72957	0.739267
									5.72085	0.739226
									5.71171	0.739213
									5.70315	0.739167
									5.69463	0.739158
									5.68598	0.739122
									5.67717	0.739093
									5.66902	0.73906
									5.66087	0.739047
									5.65263	0.73901
									5.64426	0.738985
									5.63585	0.738966
									5.6284	0.738939
									5.6199	0.738909
									5.61313	0.738892
									5.60599	0.738844
									5.59846	0.73884
									5.59143	0.738807
									5.58363	0.738795
									5.57555	0.738755
									5.56731	0.738725
									5.55737	0.738697
									5.54778	0.738656
									5.53745	0.738628
									5.52725	0.738599
									5.51536	0.738553
									5.50428	0.738493
									5.49279	0.738469
									5.47998	0.738424
									5.46757	0.738384
									5.45349	0.738323
									5.43999	0.738274
									5.42668	0.738233
									5.41094	0.738179
									5.3967	0.738124
									5.38064	0.738068
									5.36534	0.738011
									5.34791	0.737954
									5.33255	0.737895
									5.31671	0.737849
									5.30019	0.737775
									5.2852	0.737717
									5.26805	0.737649
									5.25289	0.737592
									5.237	0.737523
									5.21945	0.737467
									5.20369	0.73739
									5.18636	0.737333
									5.1703	0.737271
									5.15271	0.737211
									5.1369	0.737143
									5.12028	0.737085
									5.10304	0.737008
									5.08682	0.736934
									5.06948	0.736872
									5.05338	0.736812
									5.03588	0.736742
									5.02021	0.736671
									5.00554	0.736611
									4.98954	0.736556
									4.97522	0.736486
									4.9594	0.736419
									4.94489	0.736355
									4.93074	0.736284
									4.91532	0.736226
									4.90144	0.736157
									4.88639	0.736088
									4.87251	0.736028
									4.85772	0.735956
									4.84405	0.735907
									4.83051	0.735834
									4.81568	0.735777
									4.80242	0.735715
									4.78794	0.735636
									4.77494	0.735584
									4.76205	0.735531
									4.74761	0.735465
									4.73551	0.735413
									4.72273	0.735346
									4.71107	0.735276
									4.69977	0.735223
									4.68714	0.735154
									4.67608	0.735097
									4.66411	0.735038
									4.65288	0.73499
									4.64119	0.734916
									4.63046	0.734865
									4.61938	0.734804
									4.60779	0.734743
									4.59718	0.73469
									4.58584	0.734622
									4.57543	0.734567
									4.56533	0.734521
									4.55389	0.734461
									4.54387	0.734403
									4.5331	0.734356
									4.52316	0.734311
									4.51332	0.73425
									4.50264	0.734193
									4.49293	0.734136
									4.48262	0.734078
									4.47263	0.734039
									4.46284	0.733978
									4.45388	0.733927
									4.44519	0.733886
									4.43621	0.733822
									4.42769	0.733765
									4.41888	0.733721
									4.41038	0.733658
									4.40204	0.733605
									4.39316	0.733557
									4.38489	0.7335
									4.37632	0.733454
									4.36841	0.7334
									4.35973	0.733343
									4.3517	0.733288
									4.34388	0.733239
									4.33534	0.733186
									4.32756	0.733126
									4.31909	0.733092
									4.31176	0.733052
									4.30328	0.732997
									4.29589	0.732944
									4.2884	0.732887
									4.28022	0.73284
									4.2726	0.73278
									4.26447	0.732752
									4.25741	0.7327
									4.24932	0.732646
									4.24196	0.732598
									4.23456	0.732547
									4.22702	0.732495
									4.21981	0.732441
									4.21162	0.732403
									4.20486	0.732348
									4.19729	0.732302
									4.19085	0.732257
									4.18438	0.732209
									4.17734	0.732153
									4.17106	0.732103
									4.16383	0.732053
									4.15735	0.732006
									4.15131	0.731966
									4.14439	0.731908
									4.13801	0.731869
									4.1311	0.731812
									4.12484	0.731763
									4.11802	0.731734
									4.11177	0.73166
									4.10546	0.731623
									4.09883	0.731573
									4.09263	0.731512
									4.08598	0.731476
									4.07947	0.731425
									4.0737	0.731378
									4.0673	0.731336
									4.06089	0.731283
									4.05418	0.73123
									4.04833	0.731178
									4.04211	0.731142
									4.03569	0.731081
									4.02959	0.731041
									4.02304	0.730989
									4.01725	0.730938
									4.01114	0.730884
									4.00464	0.730842
									3.99869	0.730794
									3.99224	0.73074
									3.98648	0.730694
									3.98089	0.73065
									3.9749	0.730586
									3.96942	0.730535
									3.96345	0.730493
									3.95809	0.730444
									3.95253	0.73039
									3.94661	0.730343
									3.94088	0.730298
									3.9353	0.730253
									3.92974	0.730203
									3.92431	0.73015
									3.91821	0.730099
									3.91298	0.730045
									3.90697	0.729992
									3.90163	0.729948
									3.89633	0.729899
									3.89024	0.729851
									3.88482	0.729796
									3.8791	0.729751
									3.87382	0.729692
									3.86825	0.729645
									3.86254	0.729602
									3.85709	0.729548
									3.85126	0.729493
									3.84599	0.729436
									3.84053	0.729394
									3.83478	0.729339
									3.82942	0.729288
									3.82427	0.729227
									3.81841	0.729187
									3.8135	0.729139
									3.808	0.729085
									3.80304	0.72902
									3.79821	0.72898
									3.79286	0.728918
									3.78774	0.728873
									3.78227	0.728818
									3.77732	0.728744
									3.77236	0.728713
									3.76712	0.728653
									3.76221	0.728594
									3.75669	0.728537
									3.7519	0.7285
									3.74704	0.728439
									3.74154	0.728396
									3.73651	0.728335
									3.7313	0.728281
									3.72636	0.728216
									3.72152	0.72818
									3.71601	0.728119
									3.71102	0.72807
									3.70559	0.728013
									3.70078	0.727953
									3.69595	0.727893
									3.69061	0.727846
									3.68559	0.727781
									3.68014	0.727728
									3.67541	0.727671
									3.67046	0.727619
									3.66514	0.727565
									3.66025	0.727506
									3.65498	0.727444
									3.64991	0.727394
									3.64452	0.727331
									3.63962	0.727271
									3.63513	0.727217
									3.63014	0.727164
									3.62563	0.727101
									3.62059	0.727043
									3.61618	0.726984
									3.61095	0.726925
									3.60631	0.726861
									3.60197	0.726816
									3.59686	0.726743
									3.59236	0.726687
									3.5874	0.726633
									3.5827	0.726576
									3.57775	0.726513
									3.57335	0.726466
									3.56861	0.726402
									3.5637	0.72634
									3.55916	0.726271
									3.55426	0.726222
									3.54989	0.726154
									3.54473	0.726105
									3.54029	0.726045
									3.53576	0.725977
									3.53082	0.725912
									3.52638	0.725849
									3.52137	0.725791
									3.51697	0.725738
									3.51194	0.725678
									3.50749	0.725608
									3.50306	0.725544
									3.49802	0.725479
									3.49359	0.72542
									3.48876	0.725373
									3.48432	0.725295
									3.47938	0.725236
									3.47505	0.725173
									3.47052	0.725116
									3.46562	0.725048
									3.46122	0.724982
									3.45657	0.724921
									3.45238	0.724862
									3.4479	0.724802
									3.44382	0.724731
									3.43961	0.724671
									3.43512	0.724612
									3.43114	0.724549
									3.42659	0.724484
									3.42236	0.724406
									3.4184	0.724348
									3.414	0.72429
									3.40985	0.724219
									3.40538	0.724151
									3.40138	0.724096
									3.39685	0.724017
									3.3929	0.723944
									3.38883	0.723889
									3.38436	0.723835
									3.38018	0.723769
									3.376	0.723701
									3.37202	0.723618
									3.36794	0.723564
									3.36355	0.723497
									3.35955	0.723432
									3.35533	0.723368
									3.35128	0.723312
									3.34713	0.72324
									3.34321	0.723178
									3.33939	0.723117
									3.3352	0.723035
									3.3314	0.722981
									3.32741	0.72293
									3.32375	0.722871
									3.31969	0.722799
									3.31639	0.72274
									3.31315	0.722681
									3.30962	0.722622
									3.30644	0.72258
									3.30286	0.722524
									3.29964	0.72246
									3.2966	0.722402
									3.293	0.722335
									3.2896	0.722265
									3.28571	0.7222
									3.28187	0.722143
									3.27727	0.722063
									3.27316	0.721988
									3.26974	0.721912
									3.26605	0.721851
									3.2629	0.721795
									3.25959	0.72174
									3.2568	0.721683
									3.25374	0.721617
									3.25079	0.721565
									3.2479	0.721518
									3.24451	0.721446
									3.24156	0.721387
									3.23829	0.721348
									3.23537	0.721277
									3.23243	0.721215
									3.22926	0.72116
									3.22624	0.721089
									3.22291	0.72104
									3.22001	0.720984
									3.21696	0.720933
									3.21361	0.720866
									3.21059	0.720805
									3.20715	0.720737
									3.20399	0.720663
									3.20088	0.720617
									3.19749	0.720534
									3.19418	0.72048
									3.1908	0.720404
									3.18752	0.720341
									3.18425	0.720283
									3.1809	0.720221
									3.17767	0.720145
									3.17422	0.720089
									3.17096	0.720006
									3.16746	0.719951
									3.16412	0.719891
									3.16068	0.719809
									3.15721	0.719739
									3.15389	0.719676
									3.1502	0.719602
									3.14681	0.719518
									3.14349	0.719445
									3.13979	0.719377
									3.13659	0.719307
									3.13317	0.719239
									3.12994	0.719154
									3.12671	0.71908
									3.12327	0.719009
									3.11998	0.718931
									3.11641	0.718859
									3.11295	0.718778
									3.10973	0.718703
									3.10614	0.718621
									3.10278	0.718533
									3.09925	0.718471
									3.09581	0.718378
									3.09234	0.718297
									3.08861	0.71821
									3.08513	0.71813
									3.08176	0.718046
									3.07793	0.717963
									3.07452	0.717872
									3.07066	0.71779
									3.06721	0.717695
									3.06331	0.71762
									3.05965	0.717523
									3.05607	0.717425
									3.05221	0.717342
									3.0486	0.717254
									3.04494	0.717155
									3.041	0.717063
									3.0374	0.716969
									3.03329	0.716876
									3.02958	0.716775
									3.0256	0.716697
									3.02176	0.716589
									3.01804	0.716488
									3.01377	0.716389
									3.01005	0.716298
									3.006	0.716195
									3.0021	0.716104
									2.99815	0.715982
									2.99392	0.715867
									2.99006	0.71577
									2.98584	0.715675
									2.9818	0.715569
									2.97806	0.715464
									2.97406	0.715342
									2.97037	0.715232
									2.96623	0.715128
									2.96256	0.715023
									2.95882	0.714909
									2.95475	0.714787
									2.95097	0.714665
									2.94681	0.71455
									2.94297	0.714432
									2.93878	0.714311
									2.93496	0.714195
									2.93107	0.714074
									2.92679	0.713952
									2.923	0.713836
									2.91861	0.713701
									2.91474	0.713588
									2.91075	0.713464
									2.90642	0.713334
									2.90235	0.713201
									2.89809	0.713074
									2.89395	0.712934
									2.88991	0.712815
									2.88556	0.71268
									2.88141	0.712532
									2.87736	0.712398
									2.87286	0.71226
									2.86872	0.712136
									2.86417	0.712003
									2.86006	0.711861
									2.85582	0.71171
									2.8513	0.711562
									2.84708	0.711411
									2.84233	0.711266
									2.83815	0.71113
									2.8335	0.710968
									2.82923	0.710811
									2.82526	0.710661
									2.82092	0.7105
									2.81684	0.710356
									2.81242	0.710193
									2.8083	0.71004
									2.80396	0.709883
									2.79987	0.709722
									2.79577	0.709558
									2.79127	0.709398
									2.78718	0.709234
									2.78254	0.709055
									2.77844	0.708872
									2.77425	0.708722
									2.76969	0.708539
									2.76543	0.708372
									2.76082	0.708196
									2.75652	0.708006
									2.75194	0.707829
									2.74772	0.707646
									2.74453	0.70766
									2.73547	0.707231
									2.72371	0.706622
									2.70697	0.705798
									2.68855	0.704712
									2.67139	0.703703
									2.65499	0.70286
									2.64169	0.702225
									2.62822	0.701698
									2.61559	0.701208
									2.60208	0.700697
									2.58969	0.700136
									2.57654	0.699548
									2.5622	0.698899
									2.5485	0.698187
									2.53363	0.697464
									2.52028	0.696665
									2.50565	0.695808
									2.49197	0.694874
									2.47803	0.693905
									2.4624	0.692839
									2.44776	0.691748
									2.43121	0.690569
									2.41595	0.689304
									2.39872	0.687961
									2.38347	0.686522
									2.36841	0.684998
									2.35137	0.683378
									2.33544	0.681637
									2.31789	0.679746
									2.30106	0.677701
									2.28251	0.675495
									2.26517	0.673118
									2.24729	0.670461
									2.22889	0.66765
									2.21171	0.664532
									2.19242	0.661106
									2.17417	0.657297
									2.15532	0.653056
									2.13442	0.648239
									2.1158	0.64276
									2.09662	0.636349
									2.07633	0.629161
									2.05651	0.620316
									2.03364	0.609227
									2.01273	0.595357
									1.98901	0.57608
									1.96726	0.548125
									1.94411	0.506561
									1.91758	0.444254
									1.8905	0.354613
									1.86504	0.255579
									1.83639	0.168517
									1.80977	0.11418
									1.77846	0.0813776
									1.7493	0.0600059
									1.72064	0.0456884
									1.68596	0.0359175
									1.65511	0.0293972
									1.61569	0.0242084
									1.58227	0.0205334
									1.54674	0.0179785
									1.5077	0.0158564
									1.47103	0.0142684
									1.42772	0.0129611
									1.38917	0.0115457
									1.34439	0.0102867
									1.30238	0.00927164
									1.25967	0.0085222
									1.21008	0.00776046
									1.16476	0.00705794
									1.11346	0.00650211
									1.06555	0.00604835
									1.01224	0.00544242
									0.9602	0.00515761
									0.91011	0.0045645
									0.85483	0.00421673
									0.80463	0.00400886
									0.7544	0.00392533
									0.70143	0.00381536
									0.65409	0.00352354
									0.60589	0.00341811
									0.56103	0.00339952
									0.51993	0.00340346
									0.48801	0.00327611
									0.45893	0.00333335
									0.43394	0.00318375
									0.41761	0.0031584
									0.40433	0.00316146
									0.3949	0.00324333
									0.38579	0.00313927
									0.37854	0.0032567
									0.37185	0.00309258
									0.36556	0.00327361
									0.3599	0.00319481
									0.35451	0.00314354
									0.3503	0.00319772
									0.34645	0.00311471
									0.34256	0.00326025
									0.3393	0.00324845
									0.33618	0.00312278
									0.33353	0.003096
									0.331	0.00315681
									0.32841	0.00305442
									0.32623	0.00312684
									0.32398	0.00313558
									0.32219	0.00327383
									0.3205	0.00312003
									0.3188	0.00315069
									0.31734	0.00308676
									0.31598	0.00317526
									0.3146	0.00325935
									0.31338	0.00315103
									0.31215	0.00326291
									0.31121	0.00307819
									0.31035	0.00314156
									0.30947	0.00318762
									0.30872	0.0032591
									0.30794	0.00314405
[truncated: 31 more columns]

## Sheet: Fig 3a
Rs (kW/sq)		VG0- (V)
		0	-10	-20	-30	-50	-90	-120	-160	-180
T (K)	4.54772	1.1701	1.20205	1.2897	1.44516	1.26814	1.21753	1.6327	0.97495	1.53683
	4.50089	1.17623	1.20952	1.22343	1.26841	1.30802	1.39336	1.45542	1.54482	1.60053
	4.50065	1.17629	1.21056	1.22339	1.27451	1.30927	1.39965	1.45557	1.54538	1.60003
	4.50044	1.17438	1.21105	1.22334	1.27982	1.31225	1.40493	1.45563	1.54698	1.59996
	4.50043	1.17536	1.21105	1.22334	1.28	1.31253	1.40511	1.45563	1.54689	1.59997
	4.50038	1.17621	1.21101	1.22333	1.2727	1.31478	1.40657	1.45564	1.54614	1.59998
	4.50031	1.17604	1.20154	1.22357	1.27172	1.31258	1.40818	1.45566	1.54532	1.6
	4.50028	1.17538	1.20888	1.22408	1.27416	1.30786	1.409	1.45567	1.5449	1.60001
	4.50025	1.17614	1.20707	1.22455	1.27637	1.30391	1.40974	1.45568	1.54453	1.60001
	4.50023	1.17646	1.20539	1.22499	1.27843	1.30023	1.41043	1.45568	1.54417	1.60002
	4.50022	1.1716	1.20571	1.22509	1.27889	1.29941	1.41058	1.45569	1.5441	1.60002
	4.5002	1.17369	1.20737	1.22544	1.28057	1.30086	1.41114	1.45569	1.54381	1.60003
	4.50013	1.17612	1.21228	1.2265	1.28332	1.30576	1.41349	1.45571	1.54296	1.60005
	4.5001	1.17464	1.21419	1.22698	1.28316	1.30802	1.41465	1.45572	1.54257	1.60005
	4.49997	1.17295	1.21686	1.22915	1.28188	1.31489	1.41458	1.44417	1.55503	1.60009
	4.49984	1.17471	1.21504	1.23124	1.28065	1.31483	1.41128	1.44916	1.55785	1.60012
	4.49979	1.17591	1.2144	1.23199	1.28021	1.31337	1.4097	1.44571	1.5558	1.60011
	4.49974	1.17599	1.21368	1.23281	1.27973	1.31175	1.40795	1.44252	1.555	1.6001
	4.49965	1.1762	1.21238	1.23115	1.27885	1.30883	1.4048	1.45037	1.55498	1.60014
	4.49954	1.175	1.2108	1.22826	1.27778	1.30825	1.40316	1.45218	1.55496	1.60027
	4.49924	1.17553	1.20663	1.23252	1.27496	1.31397	1.40092	1.45451	1.55492	1.60062
	4.17879	1.16956	1.19752	1.22395	1.25952	1.29363	1.38345	1.43803	1.52572	1.57866
	4.09336	1.16792	1.19548	1.22183	1.25744	1.2923	1.38201	1.43613	1.52234	1.5762
	4.0286	1.16595	1.19383	1.22005	1.25511	1.29129	1.38092	1.43421	1.51955	1.5727
	3.96053	1.16427	1.19197	1.21815	1.25239	1.29023	1.37862	1.43157	1.51618	1.56873
	3.90228	1.16265	1.18995	1.21623	1.25038	1.28847	1.37625	1.42931	1.51316	1.56422
	3.85454	1.16116	1.18792	1.21461	1.2487	1.28678	1.37412	1.42694	1.51054	1.56028
	3.80356	1.15939	1.18593	1.21285	1.24652	1.28498	1.37088	1.42438	1.50768	1.55652
	3.76275	1.15762	1.18443	1.21141	1.24477	1.28264	1.36833	1.42226	1.50508	1.55351
	3.7166	1.1558	1.18268	1.20978	1.24265	1.27995	1.36567	1.41965	1.50214	1.54987
	3.67346	1.15397	1.18083	1.20725	1.24059	1.27773	1.36319	1.41722	1.49835	1.5463
	3.63748	1.15218	1.17929	1.20502	1.23886	1.27593	1.36096	1.41483	1.4946	1.54333
	3.60028	1.14988	1.17755	1.203	1.23702	1.27407	1.35854	1.41138	1.49098	1.53972
	3.56929	1.14752	1.17597	1.20142	1.23549	1.27243	1.35652	1.4085	1.48817	1.5367
	3.53488	1.14526	1.17422	1.19967	1.23376	1.27059	1.35409	1.40594	1.48505	1.53329
	3.50689	1.14289	1.1727	1.19809	1.23139	1.26909	1.35201	1.40387	1.4823	1.53015
	3.47703	1.14025	1.17093	1.19621	1.22885	1.26733	1.34979	1.40166	1.4791	1.5268
	3.44957	1.13761	1.16931	1.19448	1.22665	1.26556	1.34769	1.39933	1.47615	1.52371
	3.42811	1.13516	1.16804	1.19313	1.22505	1.26418	1.34589	1.39723	1.47385	1.52041
	3.40489	1.1329	1.16583	1.19157	1.22332	1.26269	1.34394	1.39496	1.471	1.51646
	3.38589	1.13065	1.16389	1.19025	1.22191	1.26141	1.34234	1.39311	1.46862	1.51323
	3.36543	1.12869	1.16179	1.18883	1.22029	1.25995	1.34062	1.39107	1.46606	1.50995
	3.34636	1.12722	1.1601	1.18751	1.21862	1.2586	1.33807	1.38898	1.46367	1.50705
	3.33031	1.12611	1.15881	1.1864	1.2172	1.25746	1.33592	1.38722	1.46145	1.5046
	3.31287	1.12547	1.15741	1.18491	1.21567	1.25622	1.33359	1.38532	1.45869	1.50194
	3.2983	1.12515	1.15624	1.1836	1.21439	1.255	1.33164	1.38372	1.45639	1.49972
	3.28319	1.12514	1.15502	1.18224	1.213	1.25312	1.32979	1.38207	1.454	1.49704
	3.26856	1.1249	1.15372	1.18093	1.21147	1.25131	1.32799	1.37976	1.45168	1.49416
	3.25604	1.12516	1.15253	1.17981	1.21016	1.24975	1.32646	1.37759	1.4497	1.4917
	3.24216	1.12554	1.15121	1.17856	1.2087	1.24803	1.32475	1.37517	1.44642	1.48896
	3.2301	1.1259	1.15006	1.17699	1.20744	1.24675	1.32327	1.37308	1.4435	1.48659
	3.21672	1.12608	1.14879	1.1752	1.20604	1.24544	1.32162	1.37077	1.44025	1.48396
	3.20349	1.12606	1.14753	1.17344	1.20455	1.24415	1.31986	1.36871	1.43705	1.48102
	3.19206	1.12628	1.14628	1.17192	1.20318	1.24303	1.31834	1.36693	1.43445	1.47841
	3.17902	1.12622	1.14485	1.1702	1.20162	1.24176	1.31661	1.36491	1.43165	1.47544
	3.16601	1.12631	1.14342	1.16857	1.20007	1.24049	1.31489	1.36289	1.42886	1.47248
	3.15267	1.12603	1.14196	1.1669	1.19847	1.23909	1.31311	1.36081	1.426	1.46944
	3.13618	1.12588	1.14014	1.16484	1.19624	1.23692	1.31081	1.35819	1.42246	1.46546
	3.12235	1.12536	1.13838	1.16311	1.1936	1.2351	1.30856	1.35557	1.41923	1.46167
	3.10587	1.12505	1.13628	1.16102	1.19045	1.23293	1.30588	1.35245	1.41498	1.45714
	3.08684	1.12431	1.13386	1.15851	1.18708	1.23043	1.30278	1.34884	1.41007	1.45192
	3.07111	1.12361	1.13142	1.15643	1.18466	1.22822	1.30022	1.34586	1.40601	1.44691
	3.05235	1.12271	1.12814	1.15396	1.18178	1.22548	1.29669	1.34198	1.4006	1.43936
	3.0365	1.12163	1.12576	1.15178	1.17935	1.22317	1.29368	1.33862	1.39593	1.43298
	3.01902	1.12088	1.1239	1.14934	1.17683	1.22062	1.29037	1.33492	1.39078	1.42702
	3.00286	1.12	1.12218	1.14709	1.17449	1.21807	1.28706	1.3315	1.38581	1.42188
	2.99416	1.11972	1.12135	1.14587	1.17323	1.21657	1.28445	1.32939	1.38307	1.41912
	2.98603	1.11942	1.12077	1.14472	1.17208	1.21517	1.28201	1.32727	1.3805	1.41653
	2.97943	1.11919	1.1203	1.14378	1.1712	1.21403	1.28003	1.32556	1.37842	1.41444
	2.97256	1.11863	1.11981	1.14279	1.17029	1.21284	1.27797	1.32377	1.37626	1.41209
	2.96589	1.11842	1.11934	1.14183	1.16941	1.21169	1.27597	1.32203	1.37416	1.4097
	2.95998	1.11804	1.11892	1.14098	1.16862	1.21067	1.27423	1.32049	1.3719	1.40759
	2.95337	1.11766	1.11867	1.14004	1.16775	1.20953	1.27253	1.31877	1.36937	1.40523
	2.94736	1.1171	1.11848	1.13917	1.16695	1.20849	1.27098	1.3172	1.36707	1.40308
	2.94044	1.11685	1.11827	1.13815	1.16629	1.20676	1.2692	1.3154	1.36442	1.40061
	2.93365	1.11656	1.11807	1.13707	1.16569	1.20494	1.26744	1.31342	1.36214	1.39818
	2.92767	1.11606	1.11789	1.13612	1.16516	1.20334	1.2659	1.31167	1.36106	1.39613
	2.92077	1.11557	1.11778	1.13503	1.16454	1.2015	1.26413	1.30966	1.35981	1.39388
	2.9147	1.11522	1.11772	1.13406	1.164	1.19987	1.26256	1.30789	1.35871	1.39189
	2.90778	1.11462	1.11765	1.13321	1.16341	1.19802	1.26077	1.30588	1.35745	1.38962
	2.90074	1.11389	1.11758	1.13269	1.16289	1.19622	1.25887	1.30382	1.35618	1.38732
	2.89449	1.11345	1.11754	1.13222	1.16242	1.1948	1.25718	1.302	1.35535	1.38527
	2.88733	1.11315	1.11769	1.13168	1.16188	1.19319	1.25525	1.29985	1.35464	1.38308
	2.88026	1.11261	1.11784	1.13115	1.16163	1.1916	1.25334	1.29691	1.35393	1.38126
	2.87391	1.11193	1.11797	1.13068	1.16158	1.19017	1.25162	1.29428	1.3533	1.37963
	2.86677	1.11141	1.11812	1.13031	1.16153	1.18856	1.24969	1.29132	1.35259	1.3778
	2.86041	1.1109	1.11825	1.13003	1.16149	1.18712	1.24797	1.28868	1.35215	1.37616
	2.85308	1.11027	1.1184	1.12971	1.16144	1.18547	1.24597	1.28564	1.35178	1.37428
	2.84589	1.10972	1.11853	1.12939	1.16141	1.18379	1.24401	1.2833	1.35142	1.37253
	2.83938	1.10905	1.11844	1.12911	1.16138	1.18222	1.24223	1.28134	1.35109	1.37095
	2.8321	1.10852	1.11834	1.12892	1.16135	1.18045	1.24024	1.27916	1.35076	1.36919
	2.82585	1.10788	1.11826	1.12882	1.16133	1.17893	1.23853	1.27728	1.35062	1.36783
	2.81895	1.10726	1.11811	1.1287	1.16138	1.17725	1.23665	1.27521	1.35047	1.36714
	2.81199	1.10651	1.11782	1.12859	1.16147	1.17556	1.23501	1.27312	1.35032	1.36644
	2.80596	1.10582	1.11756	1.12848	1.16154	1.1741	1.23361	1.27149	1.35018	1.36584
	2.79885	1.1052	1.11725	1.12832	1.16163	1.17237	1.23196	1.26981	1.3499	1.36512
	2.79268	1.10463	1.11735	1.12818	1.16151	1.17088	1.23054	1.26836	1.34965	1.36478
	2.78554	1.10376	1.11805	1.12802	1.16131	1.16915	1.22889	1.26667	1.34935	1.36449
	2.77841	1.10308	1.11874	1.12785	1.1611	1.16742	1.22721	1.26499	1.34892	1.3642
	2.77203	1.10234	1.11936	1.12769	1.16092	1.16587	1.22569	1.26348	1.34854	1.36394
	2.76474	1.10165	1.11849	1.1275	1.16049	1.1641	1.22396	1.26183	1.3481	1.36371
	2.75836	1.10073	1.11662	1.12734	1.16008	1.1626	1.22244	1.26039	1.34768	1.36354
	2.75097	1.10004	1.11446	1.12715	1.1596	1.16098	1.22141	1.25872	1.34705	1.36334
	2.74364	1.09904	1.11323	1.12685	1.15913	1.15936	1.22057	1.25707	1.34642	1.36314
	2.73702	1.09839	1.11254	1.12655	1.15871	1.15791	1.21981	1.25558	1.34586	1.36282
	2.72947	1.09753	1.11175	1.12621	1.15823	1.15625	1.21895	1.25416	1.34502	1.36244
	2.72295	1.0968	1.11108	1.12588	1.15781	1.15481	1.2183	1.25293	1.34411	1.36211
	2.71521	1.09587	1.1104	1.12547	1.15717	1.15303	1.2177	1.25148	1.34303	1.3616
	2.70755	1.09489	1.10973	1.12507	1.15652	1.15127	1.21712	1.25003	1.34197	1.36078
	2.70073	1.09406	1.10913	1.12472	1.15595	1.1497	1.21659	1.24915	1.34098	1.36005
	2.69306	1.09327	1.1084	1.12414	1.15526	1.14821	1.21606	1.24834	1.33984	1.35907
	2.68511	1.09239	1.10755	1.12353	1.15442	1.14708	1.21559	1.24751	1.33867	1.35795
	2.67836	1.09135	1.10682	1.12301	1.1537	1.14612	1.21519	1.24703	1.33767	1.35699
	2.67111	1.09031	1.10605	1.12244	1.15293	1.14509	1.21476	1.24663	1.3356	1.3559
	2.66463	1.08939	1.10531	1.12181	1.15208	1.14417	1.21427	1.24628	1.33368	1.35461
	2.6572	1.08837	1.10441	1.12109	1.15102	1.14326	1.21365	1.24587	1.33165	1.35312
	2.64975	1.08735	1.10352	1.12036	1.14996	1.14235	1.21303	1.24488	1.3299	1.35164
	2.6432	1.08624	1.10272	1.11969	1.14903	1.14156	1.21245	1.24389	1.32836	1.35012
	2.63568	1.08514	1.10176	1.11878	1.14794	1.14065	1.21157	1.24276	1.3266	1.34817
	2.62897	1.08405	1.1009	1.11798	1.14697	1.14002	1.21079	1.24178	1.32493	1.34642
	2.62138	1.08295	1.09992	1.11706	1.14587	1.1393	1.20987	1.24081	1.32301	1.34445
	2.61366	1.08183	1.09865	1.11585	1.14425	1.13858	1.2089	1.23981	1.32105	1.34233
	2.60691	1.08061	1.09741	1.11467	1.14269	1.13794	1.20806	1.23894	1.3192	1.34047
	2.59922	1.07952	1.09598	1.11332	1.14098	1.1372	1.20706	1.23784	1.31689	1.33836
	2.59237	1.07817	1.09516	1.11227	1.13976	1.13655	1.20604	1.23681	1.31484	1.33623
	2.58447	1.07696	1.09423	1.11111	1.13836	1.13579	1.20487	1.23562	1.31247	1.33365
	2.57662	1.07581	1.09331	1.10996	1.13696	1.1348	1.20371	1.23435	1.30996	1.33109
	2.56953	1.07436	1.0923	1.10889	1.13564	1.1338	1.20235	1.23248	1.30769	1.32842
	2.56143	1.07282	1.09109	1.10759	1.13409	1.13265	1.20072	1.23035	1.3051	1.32471
	2.55433	1.07164	1.09003	1.10646	1.13274	1.1317	1.19929	1.2286	1.30224	1.32147
	2.54619	1.0703	1.08872	1.10515	1.13116	1.1306	1.19758	1.2267	1.29851	1.31813
	2.53801	1.06897	1.08733	1.10371	1.1295	1.1295	1.19579	1.2248	1.29483	1.31482
	2.53077	1.0675	1.0861	1.10239	1.12803	1.12834	1.19421	1.22304	1.2918	1.31189
	2.52305	1.06617	1.08455	1.10099	1.12644	1.12699	1.19235	1.22075	1.28857	1.30846
	2.5163	1.06464	1.08292	1.09968	1.12472	1.12581	1.1905	1.21874	1.28574	1.30534
	2.50851	1.06298	1.08106	1.09804	1.12274	1.12441	1.18836	1.21643	1.28235	1.30175
	2.50065	1.0615	1.07943	1.09638	1.12071	1.12281	1.18599	1.21389	1.27893	1.29792
	2.4938	1.05995	1.07801	1.09484	1.11827	1.12142	1.18333	1.21166	1.27595	1.2945
	2.48588	1.05828	1.07636	1.0925	1.11544	1.11981	1.18025	1.20908	1.2721	1.29054
	2.47891	1.05652	1.07477	1.09044	1.11338	1.11836	1.17791	1.20662	1.26863	1.28691
	2.47086	1.05485	1.0729	1.0885	1.11135	1.11668	1.17526	1.2036	1.26462	1.28261
	2.46273	1.05291	1.07101	1.08664	1.10928	1.11498	1.17257	1.20055	1.26039	1.27825
	2.45558	1.05125	1.06941	1.085	1.1074	1.11268	1.16996	1.19772	1.2566	1.27329
	2.44723	1.0494	1.06754	1.08297	1.10508	1.10976	1.16685	1.19421	1.25217	1.26636
	2.43914	1.04746	1.06574	1.08091	1.10283	1.10727	1.16384	1.19082	1.24766	1.26044
	2.4319	1.04555	1.06398	1.07907	1.10075	1.10523	1.16101	1.18735	1.24356	1.256
	2.42375	1.04355	1.06197	1.07697	1.09834	1.10293	1.15778	1.18243	1.23895	1.25099
	2.41621	1.0418	1.06011	1.07499	1.09611	1.10076	1.1548	1.17788	1.23338	1.24614
	2.40776	1.03972	1.058	1.07277	1.09356	1.09825	1.15113	1.17348	1.22647	1.24019
	2.39946	1.03752	1.05591	1.07055	1.09101	1.09579	1.14744	1.16921	1.22002	1.23435
	2.39232	1.03533	1.05412	1.06837	1.08882	1.09338	1.14425	1.16554	1.2149	1.22882
	2.38434	1.03327	1.05109	1.06593	1.08591	1.09029	1.13879	1.16061	1.20917	1.22248
	2.37729	1.03091	1.04829	1.06377	1.08253	1.08756	1.13377	1.15618	1.20386	1.21689
	2.36949	1.02868	1.04553	1.06049	1.07882	1.08444	1.12907	1.15127	1.1974	1.21018
	2.36145	1.02616	1.04289	1.05681	1.07555	1.08108	1.12444	1.14562	1.19074	1.20313
	2.3544	1.02386	1.04058	1.0539	1.07268	1.07814	1.12039	1.14067	1.18471	1.19695
	2.34656	1.02146	1.03802	1.0509	1.06948	1.07468	1.11533	1.13515	1.17782	1.18691
	2.33969	1.01883	1.03578	1.04828	1.06659	1.07149	1.11079	1.12962	1.1718	1.17768
	2.33163	1.01613	1.03316	1.04522	1.06321	1.06775	1.10545	1.12312	1.16472	1.16822
	2.32345	1.0135	1.03029	1.04214	1.05969	1.06304	1.09941	1.11621	1.15436	1.15914
	2.31634	1.01078	1.02762	1.03946	1.05646	1.05823	1.09403	1.10774	1.14455	1.15125
	2.30829	1.00785	1.0246	1.03634	1.0528	1.05299	1.08789	1.09814	1.13422	1.14141
	2.30103	1.00508	1.02181	1.03327	1.04947	1.04866	1.08188	1.09039	1.12559	1.13248
	2.29294	1.00211	1.01868	1.02985	1.04547	1.04384	1.0752	1.08194	1.11598	1.12251
	2.28472	0.99907	1.01548	1.02632	1.04139	1.03867	1.06765	1.07334	1.10555	1.11162
	2.27739	0.99582	1.01181	1.02303	1.03768	1.03384	1.05845	1.06461	1.09584	1.10191
	2.26909	0.99252	1.00722	1.0193	1.03305	1.02837	1.04803	1.05471	1.08485	1.09039
	2.26171	0.98921	1.00334	1.01594	1.02893	1.02293	1.03912	1.04591	1.07372	1.07508
	2.25372	0.98584	0.99976	1.01158	1.02378	1.01654	1.02948	1.03383	1.06077	1.05851
	2.24592	0.98224	0.99626	1.00732	1.01689	1.01031	1.01957	1.02197	1.04812	1.04312
	2.23928	0.97854	0.99323	1.00356	1.01103	1.00408	1.01022	1.01169	1.03579	1.03012
	2.2314	0.97477	0.98912	0.99734	1.00522	0.99646	0.99911	0.99803	1.02038	1.01447
	2.22452	0.97109	0.98554	0.99191	1.00019	0.98981	0.98879	0.98611	1.00693	0.99931
	2.21661	0.96709	0.98136	0.98644	0.9944	0.97855	0.97579	0.97073	0.98551	0.98188
	2.20877	0.96288	0.97691	0.98126	0.98774	0.96694	0.96291	0.94957	0.96229	0.96385
	2.20181	0.95855	0.97297	0.97666	0.98183	0.95741	0.95025	0.93079	0.94353	0.94691
	2.19386	0.95416	0.96803	0.97098	0.97493	0.9467	0.9348	0.91229	0.92345	0.92754
	2.18684	0.94978	0.96201	0.96574	0.96797	0.93725	0.92116	0.89599	0.90573	0.90593
	2.1788	0.94505	0.95513	0.95974	0.96	0.92493	0.89948	0.87713	0.88406	0.87531
	2.17082	0.94023	0.94968	0.95326	0.9519	0.91257	0.87645	0.85627	0.86165	0.84762
	2.16384	0.93522	0.94492	0.9472	0.9438	0.90174	0.85885	0.83807	0.84209	0.82623
	2.15576	0.93006	0.93937	0.94016	0.9344	0.88688	0.83925	0.81668	0.81775	0.80142
	2.14864	0.92476	0.93388	0.93364	0.92569	0.8738	0.82201	0.79627	0.79538	0.77865
	2.14066	0.91926	0.92773	0.92562	0.91087	0.8587	0.80089	0.77339	0.77028	0.75241
	2.13224	0.91344	0.92107	0.91716	0.89522	0.84051	0.77832	0.74839	0.74158	0.72471
	2.12553	0.90726	0.91475	0.90926	0.88299	0.82604	0.76013	0.72696	0.71778	0.69997
	2.11813	0.90092	0.90777	0.89643	0.86951	0.80751	0.73719	0.70332	0.69152	0.67174
	2.11113	0.89443	0.90107	0.8843	0.85677	0.78361	0.7155	0.67746	0.66569	0.64505
	2.10339	0.88749	0.89294	0.872	0.84054	0.75837	0.69129	0.64154	0.63664	0.61493
	2.09682	0.88043	0.88605	0.8617	0.82652	0.74041	0.67044	0.61296	0.61198	0.58932
	2.08932	0.87292	0.87745	0.84995	0.81053	0.71994	0.64667	0.58764	0.57699	0.5596
	2.08155	0.86514	0.86469	0.83596	0.79147	0.69829	0.61782	0.56139	0.53761	0.5197
	2.07481	0.85688	0.85362	0.82309	0.77454	0.67874	0.58918	0.53882	0.50871	0.48507
	2.06708	0.84839	0.84245	0.80835	0.75513	0.65633	0.55921	0.51351	0.48067	0.4553
	2.06047	0.83947	0.833	0.79456	0.73773	0.637	0.53833	0.49188	0.45672	0.43088
	2.05263	0.83003	0.82178	0.77687	0.71696	0.61373	0.51352	0.46647	0.42931	0.40209
	2.045	0.82025	0.80897	0.75969	0.69678	0.59112	0.49006	0.44229	0.40375	0.37661
	2.03828	0.80978	0.7975	0.7438	0.67185	0.57129	0.46996	0.42096	0.3812	0.35412
	2.03064	0.79914	0.78446	0.72408	0.6418	0.54885	0.44711	0.39794	0.3567	0.32911
	2.02376	0.78752	0.77092	0.70636	0.61768	0.52867	0.42729	0.37861	0.33601	0.30904
	2.01611	0.77546	0.75536	0.68581	0.59477	0.50235	0.4059	0.35709	0.31297	0.2867
	2.00833	0.76279	0.73954	0.656	0.57147	0.47268	0.38415	0.33289	0.29052	0.26462
	2.0015	0.74945	0.72279	0.6298	0.55044	0.44881	0.36529	0.30895	0.27217	0.24691
	1.99434	0.73527	0.70416	0.60459	0.52716	0.42787	0.34566	0.28453	0.25294	0.22836
	1.98812	0.71994	0.688	0.58395	0.50695	0.4097	0.32864	0.26862	0.2359	0.21169
	1.98092	0.7035	0.66333	0.56002	0.48357	0.38876	0.30546	0.25017	0.21325	0.18983
	1.97362	0.68601	0.63362	0.53547	0.46031	0.36782	0.28016	0.23169	0.19031	0.16831
	1.96705	0.66697	0.608	0.51284	0.43936	0.34896	0.26143	0.21704	0.17648	0.15617
	1.95962	0.64653	0.58268	0.48726	0.41572	0.32841	0.24431	0.20048	0.16199	0.14245
	1.95192	0.62417	0.55642	0.46076	0.39179	0.30813	0.22656	0.18383	0.14695	0.12873
	1.94504	0.59956	0.53253	0.43723	0.37043	0.29003	0.21201	0.17209	0.13575	0.1185
	1.93726	0.57331	0.50388	0.41056	0.34574	0.27051	0.19611	0.15879	0.12349	0.10691
	1.93035	0.54495	0.47848	0.38691	0.31886	0.25379	0.18201	0.147	0.11262	0.09732
	1.92222	0.51401	0.44838	0.36001	0.28721	0.23411	0.16696	0.13436	0.10197	0.08795
	1.91413	0.48161	0.41789	0.33333	0.26358	0.21117	0.15232	0.12188	0.09195	0.07863
	1.90695	0.44616	0.39078	0.30961	0.24411	0.18997	0.13941	0.11069	0.08304	0.07146
	1.89867	0.40862	0.35979	0.28409	0.2217	0.17116	0.1266	0.09673	0.07473	0.06422
	1.89134	0.37032	0.33268	0.26172	0.20371	0.15694	0.11525	0.08437	0.06767	0.0578
	1.8829	0.33111	0.30147	0.23597	0.18337	0.14057	0.10278	0.07537	0.05953	0.05045
	1.875	0.29251	0.26843	0.20697	0.16433	0.12621	0.0923	0.06727	0.05201	0.04357
	1.86797	0.2535	0.23398	0.17991	0.14896	0.11357	0.08296	0.06032	0.04533	0.03949
	1.86004	0.21597	0.19861	0.15535	0.13184	0.0998	0.07217	0.05428	0.04016	0.03569
	1.85296	0.18098	0.17753	0.13888	0.11654	0.08998	0.06237	0.04889	0.03691	0.0323
	1.84478	0.14905	0.15316	0.11983	0.10288	0.07863	0.05397	0.04333	0.03315	0.02951
	1.8365	0.12107	0.13129	0.1035	0.08943	0.06864	0.04802	0.03897	0.03007	0.02677
	1.82934	0.09695	0.1161	0.09191	0.078	0.06167	0.04289	0.03521	0.02779	0.02464
	1.82077	0.07705	0.09791	0.07803	0.0686	0.05333	0.0384	0.03161	0.02505	0.02283
	1.81327	0.0609	0.08489	0.06812	0.06038	0.04779	0.03475	0.02905	0.02329	0.02126
	1.80446	0.04841	0.07293	0.05936	0.05113	0.04211	0.03079	0.02605	0.02145	0.01966
	1.79576	0.03881	0.06111	0.0507	0.04315	0.03659	0.028	0.02341	0.01964	0.01824
	1.78786	0.03154	0.05383	0.04468	0.0365	0.03228	0.02546	0.02106	0.01849	0.01696
	1.77868	0.02604	0.04654	0.0393	0.03272	0.02757	0.02315	0.01938	0.01716	0.01566
	1.77078	0.02188	0.04028	0.03468	0.02947	0.02541	0.02151	0.01814	0.01603	0.01456
	1.7615	0.01856	0.03414	0.02985	0.02612	0.02287	0.01958	0.01673	0.01474	0.01372
	1.7528	0.016	0.02847	0.02567	0.02372	0.02082	0.01766	0.01568	0.01364	0.01294
	1.74538	0.01399	0.02637	0.02308	0.02167	0.01937	0.0161	0.01479	0.01305	0.01234
	1.73668	0.01238	0.02393	0.02104	0.01975	0.01766	0.01511	0.01386	0.01236	0.01174
	1.72779	0.01103	0.02145	0.01895	0.01807	0.01646	0.01411	0.01304	0.01171	0.01112
	1.72003	0.00993	0.01938	0.01758	0.0166	0.01544	0.01336	0.01232	0.01119	0.01065
	1.71092	0.00903	0.017	0.01615	0.01544	0.01433	0.01258	0.01165	0.01058	0.0101
	1.70295	0.00817	0.01591	0.0149	0.01445	0.01347	0.0119	0.01108	0.01016	0.00967
	1.69368	0.00761	0.01464	0.01387	0.01331	0.01248	0.0113	0.01045	0.00971	0.00927
	1.68441	0.00704	0.01352	0.01291	0.0122	0.01158	0.01071	0.00988	0.00926	0.00887
	1.67609	0.00648	0.01276	0.01207	0.01132	0.01079	0.01024	0.00942	0.00891	0.00858
	1.66638	0.00599	0.01186	0.01137	0.01066	0.0102	0.00975	0.00899	0.0085	0.00825
	1.65795	0.00559	0.01121	0.01076	0.01008	0.00971	0.00931	0.00861	0.00812	0.00794
	1.64795	0.00522	0.01048	0.01	0.00949	0.00914	0.00872	0.00824	0.00766	0.00754
	1.63811	0.00492	0.00979	0.00921	0.00897	0.00861	0.00818	0.00788	0.0073	0.00718
	1.63012	0.00461	0.00934	0.00864	0.00856	0.00817	0.00785	0.00759	0.00708	0.00692
	1.62076	0.00422	0.00881	0.00818	0.0081	0.00782	0.00747	0.00722	0.00682	0.00662
	1.61253	0.00404	0.00835	0.00777	0.0077	0.00751	0.00718	0.00689	0.00661	0.00647
	1.60301	0.00385	0.00781	0.0074	0.00733	0.00714	0.00687	0.00663	0.00637	0.00629
	1.59323	0.0035	0.00731	0.0071	0.00706	0.00675	0.00658	0.0064	0.00615	0.00607
	1.58461	0.00351	0.00687	0.00683	0.00682	0.00642	0.00637	0.00617	0.006	0.00586
	1.57458	0.00329	0.00645	0.0065	0.00643	0.00616	0.00613	0.00588	0.00583	0.00564
	1.56566	0.0031	0.00636	0.00621	0.00608	0.00595	0.00595	0.00569	0.00563	0.00552
	1.55541	0.00293	0.00626	0.00591	0.00581	0.00574	0.00575	0.00554	0.00536	0.00539
	1.54623	0.00278	0.00599	0.00568	0.00557	0.00555	0.00553	0.00541	0.00518	0.00518
	1.53523	0.00266	0.00559	0.00541	0.00532	0.00531	0.00525	0.00522	0.00498	0.00492
	1.52502	0.00243	0.00526	0.00514	0.00512	0.00508	0.00502	0.00505	0.00481	0.0047
	1.51646	0.00235	0.00506	0.00492	0.00495	0.00491	0.00483	0.00484	0.00469	0.00451
	1.5065	0.0023	0.00483	0.00467	0.00472	0.00473	0.00468	0.00459	0.00455	0.00438
	1.49754	0.00219	0.00467	0.00446	0.0045	0.00457	0.00456	0.00439	0.00445	0.00429
	1.48735	0.00211	0.00451	0.00425	0.00431	0.00439	0.00442	0.00424	0.00433	0.00417
	1.47693	0.00202	0.00427	0.00409	0.00413	0.00421	0.00425	0.0041	0.00421	0.00404
	1.46767	0.00183	0.00402	0.00396	0.00398	0.00401	0.0041	0.00402	0.0041	0.00392
	1.457	0.00178	0.00382	0.0038	0.00382	0.00382	0.00398	0.00393	0.00398	0.0038
	1.44618	0.00165	0.00365	0.00364	0.00363	0.00368	0.00386	0.00383	0.00386	0.00371
	1.43645	0.00152	0.00351	0.0035	0.00345	0.00356	0.00372	0.00374	0.00375	0.00366
	1.4252	0.0016	0.00337	0.00334	0.00324	0.00343	0.00356	0.00362	0.0036	0.0036
	1.41581	0.00153	0.00325	0.00321	0.00313	0.00332	0.00342	0.00352	0.00346	0.00347
	1.40544	0.0014	0.00309	0.00309	0.003	0.00321	0.00327	0.00341	0.00336	0.00334
	1.39493	0.0012	0.00292	0.00296	0.00289	0.0031	0.00322	0.00329	0.00328	0.00324
	1.38562	0.00118	0.00287	0.00284	0.00281	0.00299	0.00317	0.0032	0.00321	0.00316
	1.37453	0.00119	0.00284	0.00269	0.00271	0.00285	0.00311	0.0031	0.00313	0.00304
	1.36462	0.000992514	0.00272	0.00256	0.00262	0.00277	0.00305	0.00301	0.00306	0.0029
	1.35331	0.00099059	0.00251	0.00242	0.00253	0.00278	0.00293	0.00289	0.00297	0.00284
	1.3418	0.000914948	0.00237	0.00236	0.00244	0.00271	0.00277	0.00278	0.00289	0.00279
	1.33156	0.000963452	0.00227	0.00238	0.00237	0.00262	0.00265	0.00273	0.00277	0.00273
	1.31972	0.000762	0.0022	0.00239	0.00229	0.00248	0.00253	0.00266	0.00263	0.00267
	1.31028	0.000745924	0.00216	0.00223	0.00223	0.00234	0.00245	0.00258	0.00255	0.0026
	1.2992	0.000748408	0.00207	0.00205	0.00215	0.00221	0.00236	0.00249	0.00248	0.0025
	1.28796	0.00068288	0.00193	0.0019	0.00207	0.00213	0.00228	0.00238	0.00252	0.00249
	1.27793	0.000778352	0.00185	0.00178	0.00204	0.00208	0.00221	0.00228	0.00254	0.00252
	1.26623	0.000604578	0.00184	0.00171	0.002	0.00211	0.00214	0.0022	0.00242	0.00243
	1.25591	0.000617204	0.00181	0.00173	0.00188	0.00209	0.00207	0.00213	0.00231	0.00222
	1.24397	0.000532244	0.00166	0.00163	0.0017	0.00181	0.00206	0.00209	0.00223	0.00208
	1.23173	0.000507714	0.00154	0.00146	0.00165	0.00169	0.00207	0.00206	0.00217	0.00195
	1.22083	0.000537478	0.00146	0.00134	0.0016	0.00167	0.00199	0.00199	0.00208	0.0019
	1.20938	0.000629606	0.0014	0.0013	0.00155	0.00163	0.00185	0.0019	0.00197	0.00185
	1.19778	0.00052299	0.00136	0.00127	0.00149	0.00156	0.00172	0.00189	0.00188	0.00179
	1.18755	0.000398334	0.00129	0.00127	0.00141	0.00147	0.00162	0.00188	0.00183	0.00173
	1.17561	0.000471788	0.00116	0.00126	0.0013	0.00134	0.00163	0.0018	0.00178	0.00175
	1.16498	0.00045224	0.00113	0.00111	0.00125	0.00132	0.00163	0.00172	0.00173	0.00178
	1.1529	0.000314114	0.0012	0.000940326	0.00123	0.00143	0.00151	0.00165	0.00163	0.00171
	1.14079	0.000301072	0.0011	0.000931022	0.0011	0.00137	0.00139	0.00159	0.00152	0.00164
	1.12997	0.000327512	0.00087783	0.000929988	0.000893214	0.00122	0.00127	0.0015	0.00155	0.00161
	1.11761	0.00026865	0.00095411	0.000881802	0.000946104	0.00123	0.00119	0.0014	0.00161	0.00156
	1.10702	0.00021339	0.00101	0.000879034	0.000998514	0.00121	0.0013	0.00136	0.00152	0.00151
	1.09463	0.000275358	0.000941128	0.001	0.00086276	0.00108	0.0012	0.00134	0.00139	0.00143
	1.082	0.000390196	0.000848022	0.00102	0.000735556	0.000986952	0.000993132	0.00129	0.00137	0.00135
	1.07128	0.00031254	0.000718732	0.00086636	0.000789384	0.000921018	0.001	0.00127	0.00134	0.00131
	1.05878	0.000197964	0.000638376	0.00073665	0.000829836	0.000807976	0.00107	0.00127	0.0013	0.0013
	1.04774	0.000133858	0.00068763	0.000706766	0.000752082	0.000716532	0.00103	0.00122	0.00127	0.0012
	1.03511	0.00027447	0.000647662	0.000686612	0.000689312	0.000632316	0.000986476	0.0011	0.00125	0.00113
	1.02271	0.000209326	0.000518756	0.000692462	0.000722796	0.00056996	0.001	0.00102	0.00117	0.0012
	1.01159	0.00033454	0.00047672	0.000639826	0.000766174	0.00060453	0.000952136	0.00096471	0.00106	0.00116
	0.9986	0.000221116	0.000481842	0.000517068	0.0008261	0.000613352	0.000860406	0.00092049	0.00098756	0.00102
	0.98774	0.000105926	0.000543024	0.000497464	0.000574162	0.00056592	0.000857816	0.00089316	0.000943248	0.001
	0.97505	0.000197036	0.000531332	0.000476352	0.000370584	0.000650236	0.00071245	0.000927948	0.00101	0.00101
	0.96213	0.000151062	0.000469434	0.000461744	0.000551146	0.00069166	0.000593824	0.000942454	0.00106	0.000892856
	0.95121	0.000172242	0.000398322	0.000407214	0.000586278	0.000607634	0.000693412	0.000864942	0.001	0.000839712
	0.9386	0.000238996	0.000381964	0.00027646	0.000448216	0.000479476	0.000698948	0.000607326	0.000905562	0.0009301
	0.92728	0.000142874	0.000483424	0.000284452	0.00041071	0.000395682	0.000654078	0.000748772	0.00081712	0.000786744
	0.91467	0.000156066	0.000489274	0.000364976	0.000411232	0.00034136	0.000538856	0.000866166	0.000724806	0.00071187
	0.90211	0.000191986	0.00046472	0.00034902	0.000282784	0.000388014	0.000666986	0.000689738	0.00066122	0.000797386
	0.89075	0.000161092	0.000420878	0.0004036	0.000258638	0.000442862	0.000589386	0.00054187	0.000633698	0.00064351
	0.87846	6.5706e-05	0.000354726	0.000530666	0.000306438	0.000488272	0.000405458	0.000574282	0.00057674	0.000483506
	0.86604	9.619e-05	0.000278658	0.000425088	0.000221916	0.000383068	0.000450922	0.000702302	0.00051711	0.000605184
	0.85487	0.000178896	0.000208748	0.000359036	0.000187614	0.000305012	0.000485214	0.000638338	0.000487562	0.000565322
	0.84264	0.00016611	0.000289784	0.000432526	0.000237088	0.000351662	0.000509182	0.00058957	0.0005156	0.000481216
	0.83169	0.000126454	0.000321034	0.000460576	0.00030248	0.000533912	0.000477612	0.000562486	0.000520164	0.00043528
	0.81906	7.4594e-05	0.000332062	0.000402188	0.000343832	0.00040416	0.000468698	0.000496022	0.000482828	0.000477064
	0.80699	9.8586e-05	0.000231412	0.00031586	0.000299554	0.00029224	0.000381636	0.000385498	0.00044008	0.00047528
	0.79624	2.7264e-05	1.9818e-05	0.000283106	0.000260132	0.000335722	0.0002395	0.000307522	0.000383648	0.000437358
	0.78382	0.000161858	0.000605314	0.000381538	0.000214576	0.000454926	0.000335502	0.000427168	0.000293218	0.00050516

## Sheet: Fig 3b
Rs (kW/sq)		VG0+ (V)
		0	10	20	30	50	70	90	120	140	160	170	180
T (K)	4.50343	1.24039	1.23699	1.23699	1.24172	1.28254	1.33137	1.39566	1.496	1.56702	1.62823	1.66396	1.72035
	4.49911	1.24101	1.23664	1.23664	1.24129	1.2827	1.3353	1.39572	1.49116	1.56631	1.62683	1.66379	1.72333
	4.49461	1.24088	1.23451	1.23451	1.2396	1.28134	1.33485	1.39616	1.49569	1.5662	1.63191	1.66252	1.71747
	4.49023	1.24076	1.23461	1.23461	1.24053	1.28024	1.3338	1.39673	1.49312	1.56574	1.63041	1.66203	1.71507
	4.48573	1.24063	1.23456	1.23456	1.24429	1.27928	1.33272	1.39731	1.49048	1.56365	1.62886	1.66233	1.71708
	4.48069	1.24049	1.2345	1.2345	1.24574	1.2782	1.33152	1.39797	1.49179	1.56513	1.6276	1.66267	1.71714
	4.47709	1.24039	1.23446	1.23446	1.24576	1.27934	1.33065	1.39796	1.4926	1.56619	1.628	1.66291	1.71718
	4.47236	1.24026	1.2344	1.2344	1.24579	1.28211	1.32952	1.39622	1.49262	1.56623	1.62852	1.663	1.71724
	4.46816	1.24014	1.23435	1.23435	1.24582	1.28257	1.32851	1.39468	1.49264	1.56615	1.62899	1.66266	1.71729
	4.46392	1.24002	1.2343	1.2343	1.24584	1.28231	1.33074	1.394	1.49266	1.56606	1.62946	1.66232	1.71734
	4.45917	1.23988	1.23425	1.23425	1.24587	1.28202	1.33685	1.39385	1.49269	1.56597	1.62999	1.66193	1.71739
	4.45556	1.23978	1.2342	1.2342	1.24589	1.28192	1.33682	1.39375	1.4927	1.5659	1.63039	1.66164	1.71743
	4.45176	1.23967	1.23416	1.23416	1.24591	1.28187	1.33679	1.39363	1.49272	1.56582	1.63081	1.66134	1.71748
	4.44782	1.23956	1.23411	1.23411	1.24594	1.28182	1.33676	1.39351	1.49274	1.56574	1.63124	1.66102	1.71752
	4.44394	1.23945	1.23407	1.23407	1.24596	1.28178	1.33673	1.3934	1.49276	1.56566	1.63164	1.66071	1.71757
	4.44017	1.23935	1.23402	1.23402	1.24598	1.28173	1.3367	1.39329	1.49278	1.56559	1.63146	1.6604	1.71761
	4.43644	1.23924	1.23398	1.23398	1.246	1.28169	1.33668	1.39317	1.49277	1.5655	1.63128	1.66012	1.71765
	4.43287	1.23914	1.23394	1.23394	1.24602	1.28132	1.33665	1.39307	1.49263	1.5654	1.63111	1.65999	1.71769
	4.42871	1.23903	1.23389	1.23389	1.24605	1.28021	1.33662	1.39294	1.49247	1.56528	1.63091	1.65984	1.71774
	4.42519	1.23893	1.23385	1.23385	1.24607	1.27926	1.33659	1.39284	1.49232	1.56518	1.63075	1.65972	1.71778
	4.42127	1.23882	1.2338	1.2338	1.24609	1.27859	1.33656	1.39274	1.49217	1.56506	1.63056	1.65958	1.71783
	4.41772	1.23872	1.23376	1.23376	1.24611	1.27891	1.33653	1.39266	1.49203	1.56496	1.63039	1.65945	1.71787
	4.41385	1.23861	1.23371	1.23371	1.24614	1.27926	1.3365	1.39258	1.49187	1.56485	1.63021	1.65931	1.71791
	4.41027	1.23851	1.23367	1.23367	1.24616	1.27958	1.33644	1.3925	1.49173	1.56475	1.63004	1.65918	1.71795
	4.40677	1.23841	1.23363	1.23363	1.24618	1.2799	1.33637	1.39242	1.49159	1.56464	1.62987	1.65906	1.71799
	4.40284	1.2383	1.23358	1.23358	1.2462	1.28025	1.33629	1.39233	1.49143	1.56453	1.62969	1.65892	1.71804
	4.39965	1.23821	1.23355	1.23355	1.24622	1.28053	1.33622	1.39226	1.4913	1.56442	1.62958	1.6588	1.71807
	4.39559	1.23809	1.2335	1.2335	1.24625	1.2809	1.33613	1.39217	1.49114	1.56428	1.62944	1.65866	1.71812
	4.39182	1.23799	1.23345	1.23345	1.24627	1.28079	1.33605	1.39208	1.49099	1.56415	1.62931	1.65852	1.71816
	4.38878	1.2379	1.23342	1.23342	1.24629	1.28069	1.33599	1.39201	1.49087	1.56405	1.62921	1.65841	1.7182
	4.38486	1.23779	1.23337	1.23337	1.24631	1.28056	1.33591	1.39192	1.49071	1.56391	1.62907	1.65827	1.71824
	4.38167	1.2377	1.23332	1.23332	1.24633	1.28046	1.33584	1.39185	1.49058	1.56381	1.62896	1.65816	1.71827
	4.37771	1.23759	1.23325	1.23325	1.24615	1.28033	1.33576	1.39176	1.49043	1.56367	1.62883	1.65802	1.71807
	4.37388	1.23748	1.23318	1.23318	1.24594	1.28021	1.33567	1.39168	1.49027	1.56354	1.6287	1.65788	1.71788
	4.37089	1.2374	1.23312	1.23312	1.24578	1.28011	1.33561	1.39161	1.49015	1.56344	1.62859	1.65778	1.71773
	4.36714	1.23729	1.23306	1.23306	1.24557	1.27999	1.33553	1.39152	1.48999	1.56331	1.62847	1.65765	1.71754
	4.36344	1.23719	1.23299	1.23299	1.24537	1.27991	1.33545	1.3914	1.48984	1.56319	1.62834	1.65753	1.71735
	4.36034	1.2371	1.23293	1.23293	1.2452	1.28023	1.33539	1.3913	1.48971	1.56308	1.62823	1.65742	1.71719
	4.3566	1.23699	1.23287	1.23287	1.24499	1.28014	1.33531	1.39118	1.48956	1.56295	1.6281	1.6573	1.717
	4.35343	1.2369	1.23281	1.23281	1.24482	1.28007	1.33524	1.39108	1.48943	1.56285	1.628	1.65719	1.71684
	4.34963	1.2368	1.23274	1.23274	1.24461	1.27999	1.33517	1.39095	1.48927	1.56271	1.62787	1.65706	1.71665
	4.34606	1.2367	1.23267	1.23267	1.24441	1.27991	1.33509	1.39084	1.48912	1.56259	1.62774	1.65694	1.71647
	4.34275	1.2366	1.23261	1.23261	1.24423	1.27983	1.33503	1.39073	1.48899	1.56247	1.62763	1.65683	1.7163
	4.33937	1.23651	1.23255	1.23255	1.24405	1.27976	1.33496	1.39062	1.48885	1.56235	1.62753	1.65672	1.71613
	4.33537	1.23639	1.23248	1.23248	1.24383	1.27967	1.33488	1.39049	1.48868	1.56221	1.6274	1.65658	1.71592
	4.33239	1.23631	1.23243	1.23243	1.24366	1.2796	1.33482	1.39039	1.48856	1.5621	1.62731	1.65648	1.71577
	4.32874	1.23621	1.23236	1.23236	1.24346	1.27952	1.33474	1.39027	1.48841	1.56197	1.6272	1.65636	1.71559
	4.32548	1.23612	1.2323	1.2323	1.24328	1.27944	1.33468	1.39016	1.48828	1.56185	1.6271	1.65625	1.71542
	4.32202	1.23604	1.23224	1.23224	1.24309	1.27936	1.33461	1.39005	1.48813	1.56173	1.62699	1.65613	1.71531
	4.31869	1.23601	1.23218	1.23218	1.24291	1.27929	1.33454	1.38997	1.48799	1.56161	1.62689	1.65602	1.71531
	4.31567	1.23599	1.23212	1.23212	1.24281	1.27922	1.33448	1.38989	1.48787	1.56151	1.62679	1.65592	1.71531
	4.31181	1.23596	1.23205	1.23205	1.24269	1.27915	1.3344	1.3898	1.48772	1.56137	1.62667	1.65579	1.7153
	4.30877	1.23594	1.232	1.232	1.2426	1.27902	1.33434	1.38972	1.48772	1.56126	1.62658	1.65569	1.7153
	4.3051	1.23591	1.23193	1.23193	1.24249	1.27886	1.33426	1.38963	1.48773	1.56113	1.62647	1.65556	1.7153
	4.30148	1.23588	1.23186	1.23186	1.24238	1.27871	1.33419	1.38955	1.48773	1.561	1.62636	1.65544	1.7153
	4.29844	1.23586	1.23181	1.23181	1.24229	1.27858	1.33413	1.38947	1.48773	1.56089	1.62626	1.65534	1.71529
	4.29541	1.23583	1.23175	1.23175	1.2422	1.27845	1.33407	1.3894	1.48773	1.56078	1.62617	1.65524	1.71529
	4.29186	1.2358	1.23169	1.23169	1.2421	1.2783	1.33399	1.38931	1.48774	1.56066	1.62606	1.65512	1.71529
	4.28862	1.23578	1.23163	1.23163	1.242	1.27816	1.33393	1.38923	1.48774	1.56058	1.62596	1.65502	1.71529
	4.28513	1.23575	1.23157	1.23157	1.2419	1.27801	1.33385	1.38915	1.48774	1.5605	1.62585	1.6549	1.71528
	4.28218	1.23573	1.23151	1.23151	1.24181	1.27788	1.33377	1.38907	1.48774	1.56043	1.62576	1.65481	1.71528
	4.27861	1.2357	1.23145	1.23145	1.2417	1.27773	1.33368	1.38899	1.48774	1.56035	1.62565	1.65469	1.71528
	4.27523	1.23568	1.23139	1.23139	1.2416	1.27772	1.33359	1.3889	1.48775	1.56027	1.62553	1.65458	1.71528
	4.27216	1.23565	1.23133	1.23133	1.24151	1.27786	1.3335	1.38883	1.48775	1.5602	1.62538	1.65448	1.71528
	4.26872	1.23563	1.23127	1.23127	1.24141	1.27801	1.33341	1.38874	1.48775	1.56011	1.62521	1.65437	1.71527
	4.26592	1.2356	1.23122	1.23122	1.24133	1.27814	1.33334	1.38868	1.48775	1.56005	1.62508	1.65428	1.71527
	4.26253	1.23558	1.23116	1.23116	1.24123	1.27829	1.33325	1.38859	1.48775	1.55997	1.62491	1.65417	1.71527
	4.25899	1.23555	1.23109	1.23109	1.24112	1.27829	1.33315	1.38851	1.48776	1.55988	1.62474	1.65406	1.715
	4.25616	1.23553	1.23104	1.23104	1.24104	1.27822	1.33308	1.38844	1.48776	1.55982	1.6246	1.65396	1.71478
	4.25269	1.2355	1.23098	1.23098	1.24093	1.27815	1.33299	1.38835	1.48776	1.55973	1.62443	1.65385	1.71451
	4.24936	1.23547	1.23092	1.23092	1.24083	1.27807	1.3329	1.38827	1.48776	1.55966	1.62427	1.65374	1.71425
	4.24643	1.23545	1.23087	1.23087	1.24075	1.27801	1.33282	1.38819	1.48777	1.55959	1.62413	1.65365	1.71402
	4.24293	1.23542	1.2308	1.2308	1.24064	1.27793	1.33273	1.38808	1.48773	1.5595	1.62396	1.65353	1.71375
	4.24014	1.2354	1.23075	1.23075	1.24056	1.27786	1.33265	1.388	1.48771	1.55944	1.62382	1.65344	1.71353
	4.23671	1.23538	1.23069	1.23069	1.24046	1.27779	1.33256	1.3879	1.48768	1.55936	1.62366	1.65333	1.71326
	4.23346	1.23535	1.23064	1.23064	1.24036	1.27771	1.33248	1.3878	1.48765	1.55928	1.6235	1.65323	1.71301
	4.23045	1.23533	1.23059	1.23059	1.24028	1.27765	1.3324	1.38771	1.48762	1.55921	1.62335	1.65313	1.71277
	4.22719	1.2353	1.23055	1.23055	1.24022	1.27757	1.33229	1.38762	1.48759	1.55913	1.62319	1.65302	1.71252
	4.22421	1.23528	1.2305	1.2305	1.24017	1.27751	1.3322	1.38753	1.48756	1.55906	1.62305	1.65293	1.71229
	4.22082	1.23525	1.23046	1.23046	1.24011	1.27743	1.33208	1.38743	1.48753	1.55892	1.62288	1.65282	1.71202
	4.21757	1.23523	1.23041	1.23041	1.24005	1.27736	1.33198	1.38733	1.4875	1.55878	1.62272	1.65271	1.71177
	4.21472	1.23521	1.23037	1.23037	1.23999	1.27729	1.33188	1.38725	1.48747	1.55866	1.62258	1.65262	1.71155
	4.21146	1.23518	1.23032	1.23032	1.23994	1.27722	1.33177	1.38715	1.48744	1.55851	1.62243	1.65251	1.71129
	4.20804	1.23515	1.23027	1.23027	1.23987	1.27714	1.33166	1.38705	1.48741	1.55837	1.62226	1.6524	1.71103
	4.20532	1.23513	1.23023	1.23023	1.23983	1.27708	1.33157	1.38697	1.48739	1.55825	1.62213	1.65231	1.71081
	4.20213	1.23511	1.23019	1.23019	1.23977	1.27701	1.33146	1.38688	1.48736	1.55811	1.62197	1.6522	1.71056
	4.19897	1.23508	1.23014	1.23014	1.23971	1.27694	1.33136	1.38678	1.48733	1.55797	1.6218	1.65197	1.71032
	4.19612	1.23506	1.2301	1.2301	1.23966	1.27687	1.33126	1.3867	1.4873	1.55785	1.62161	1.65177	1.7101
	4.1931	1.23503	1.23006	1.23006	1.2396	1.2768	1.33116	1.38661	1.48728	1.55772	1.6214	1.65156	1.70986
	4.19025	1.235	1.23002	1.23002	1.23955	1.27674	1.33107	1.38653	1.48725	1.55759	1.62121	1.65136	1.70966
	4.18717	1.23498	1.22997	1.22997	1.2395	1.27667	1.33097	1.38643	1.48722	1.55746	1.621	1.65115	1.70947
	4.18483	1.23496	1.22994	1.22994	1.23945	1.27661	1.33089	1.38637	1.4872	1.55736	1.62084	1.65098	1.70933
	4.1816	1.23493	1.22989	1.22989	1.2394	1.27654	1.33078	1.38627	1.48717	1.55722	1.62063	1.65075	1.70913
	4.17866	1.2349	1.22985	1.22985	1.23934	1.27647	1.33068	1.38618	1.48714	1.55709	1.62043	1.65055	1.70894
	4.17602	1.23488	1.22981	1.22981	1.2393	1.27641	1.3306	1.38611	1.48712	1.55698	1.62025	1.65036	1.70878
	4.17316	1.23486	1.22977	1.22977	1.23924	1.27634	1.3305	1.38602	1.48709	1.55685	1.62005	1.65016	1.7086
	4.17025	1.23483	1.22973	1.22973	1.23919	1.27628	1.3304	1.38593	1.48692	1.55672	1.61986	1.64996	1.70842
	4.16736	1.2348	1.22969	1.22969	1.23914	1.27621	1.33031	1.38585	1.48675	1.5566	1.61966	1.64975	1.70824
	4.16448	1.23472	1.22965	1.22965	1.23909	1.27614	1.33021	1.38577	1.48659	1.55647	1.61947	1.64955	1.70806
	4.16183	1.23464	1.22961	1.22961	1.23904	1.27608	1.33013	1.3857	1.48643	1.55636	1.61929	1.64937	1.70789
	4.15878	1.23455	1.22955	1.22955	1.23898	1.27601	1.33002	1.38562	1.48626	1.55623	1.61908	1.64915	1.7077
	4.15584	1.23446	1.22945	1.22945	1.23893	1.27595	1.32993	1.38553	1.48609	1.5561	1.61888	1.64894	1.70752
	4.15317	1.23438	1.22936	1.22936	1.23888	1.27588	1.32984	1.38546	1.48593	1.55598	1.6187	1.64876	1.70736
	4.15017	1.23429	1.22925	1.22925	1.23883	1.27581	1.32974	1.38538	1.48576	1.55585	1.6185	1.64855	1.70717
	4.14725	1.2342	1.22915	1.22915	1.23877	1.27575	1.32965	1.3853	1.48559	1.55566	1.6183	1.64834	1.70699
	4.14468	1.23413	1.22906	1.22906	1.23871	1.27569	1.32957	1.38523	1.48544	1.5555	1.61813	1.64816	1.70683
	4.14194	1.23407	1.22896	1.22896	1.23865	1.27563	1.3295	1.38515	1.48529	1.55532	1.61794	1.64797	1.70666
	4.13896	1.23399	1.22885	1.22885	1.23859	1.27556	1.32942	1.38507	1.48511	1.55512	1.61774	1.64776	1.70647
	4.13593	1.23392	1.22875	1.22875	1.23852	1.27549	1.32933	1.38498	1.48494	1.55493	1.61754	1.64755	1.7063
	4.13312	1.23385	1.22865	1.22865	1.23845	1.27543	1.32925	1.38491	1.48478	1.55475	1.61735	1.64735	1.70615
	4.13067	1.23379	1.22856	1.22856	1.2384	1.27538	1.32918	1.38484	1.48464	1.55459	1.61718	1.64718	1.70602
	4.12754	1.23371	1.22845	1.22845	1.23833	1.27531	1.3291	1.38475	1.48445	1.55438	1.61697	1.64701	1.70586
	4.12508	1.23365	1.22836	1.22836	1.23827	1.27526	1.32903	1.38469	1.48431	1.55422	1.6168	1.64693	1.70573
	4.12209	1.23357	1.22826	1.22826	1.23821	1.2752	1.32894	1.3846	1.48414	1.55403	1.6166	1.64684	1.70557
	4.11903	1.2335	1.22815	1.22815	1.23814	1.27514	1.32886	1.38452	1.48396	1.55383	1.61637	1.64674	1.70541
	4.11642	1.23346	1.22806	1.22806	1.23808	1.27508	1.32879	1.38445	1.48381	1.55366	1.61618	1.64666	1.70528
	4.11342	1.23342	1.22795	1.22795	1.23801	1.27502	1.3287	1.38436	1.48369	1.55347	1.61595	1.64656	1.70512
	4.11034	1.23338	1.22784	1.22784	1.23794	1.27495	1.32862	1.38428	1.48358	1.55327	1.61572	1.64647	1.70496
	4.108	1.23336	1.22776	1.22776	1.23789	1.2749	1.32855	1.38421	1.4835	1.55312	1.61554	1.6464	1.70484
	4.10486	1.23332	1.22765	1.22765	1.23782	1.27484	1.32846	1.38413	1.48339	1.55291	1.6153	1.6463	1.70467
	4.10245	1.23329	1.22757	1.22757	1.23776	1.27479	1.3284	1.38406	1.4833	1.55276	1.61512	1.64622	1.70455
	4.0996	1.23325	1.22747	1.22747	1.2377	1.27473	1.32832	1.38398	1.4832	1.55257	1.61491	1.64613	1.7044
	4.09655	1.23321	1.22736	1.22736	1.23763	1.27466	1.32823	1.3839	1.4831	1.55237	1.61468	1.64604	1.70424
	4.09397	1.23318	1.22727	1.22727	1.23757	1.27461	1.32816	1.38383	1.48301	1.55221	1.61448	1.64596	1.7041
	4.09104	1.23314	1.22716	1.22716	1.23751	1.27455	1.32808	1.38375	1.4829	1.55202	1.61426	1.64587	1.70395
	4.08844	1.23309	1.22707	1.22707	1.23745	1.27449	1.32801	1.38367	1.48281	1.55209	1.61407	1.64578	1.70382
	4.08564	1.23303	1.22697	1.22697	1.23739	1.27444	1.32793	1.3836	1.48271	1.55217	1.61386	1.6457	1.70367
	4.08263	1.23298	1.22687	1.22687	1.23732	1.27437	1.32785	1.38351	1.48261	1.55227	1.61363	1.6456	1.70351
	4.08003	1.23292	1.22677	1.22677	1.23726	1.27432	1.32777	1.38344	1.48252	1.55235	1.61343	1.64552	1.70338
	4.07721	1.23287	1.22667	1.22667	1.2372	1.27426	1.32769	1.38336	1.48242	1.55243	1.61322	1.64543	1.70323
	4.0743	1.23281	1.22657	1.22657	1.23713	1.2742	1.32761	1.38328	1.48232	1.55252	1.613	1.64534	1.70308
	4.0716	1.23276	1.22648	1.22648	1.23707	1.27414	1.32754	1.38321	1.48222	1.55261	1.6128	1.64526	1.70294
	4.06852	1.2327	1.22637	1.22637	1.237	1.27408	1.32745	1.38312	1.48211	1.5527	1.61257	1.64516	1.70277
	4.06621	1.23265	1.22629	1.22629	1.23695	1.27403	1.32739	1.38306	1.48203	1.55277	1.61239	1.64509	1.70265
	4.06328	1.23258	1.22618	1.22618	1.23687	1.27378	1.32731	1.38298	1.48193	1.55286	1.61217	1.645	1.7025
	4.06018	1.23249	1.22614	1.22614	1.23678	1.27345	1.32722	1.38289	1.48182	1.55296	1.61194	1.6449	1.70234
	4.05768	1.23243	1.22612	1.22612	1.23671	1.27319	1.32715	1.38282	1.48174	1.55303	1.61178	1.64482	1.70221
	4.05463	1.23234	1.2261	1.2261	1.23663	1.27286	1.32707	1.38274	1.48163	1.55313	1.61159	1.64473	1.70204
	4.05218	1.23228	1.22609	1.22609	1.23656	1.2726	1.327	1.38267	1.48154	1.5532	1.61144	1.64465	1.70189
	4.04926	1.2322	1.22607	1.22607	1.23648	1.27229	1.32692	1.38259	1.48144	1.55329	1.61127	1.64456	1.70171
	4.04637	1.23212	1.22606	1.22606	1.2364	1.27198	1.32685	1.38251	1.48134	1.55338	1.61109	1.64447	1.70153
	4.04371	1.23206	1.22604	1.22604	1.23633	1.2717	1.32677	1.38243	1.48125	1.55346	1.61093	1.64439	1.70136
	4.04069	1.232	1.22602	1.22602	1.23625	1.27138	1.32669	1.38235	1.48114	1.55355	1.61074	1.64429	1.70118
	4.03783	1.23194	1.22601	1.22601	1.23617	1.27107	1.32662	1.38227	1.48104	1.55364	1.61057	1.6442	1.701
	4.03535	1.23189	1.22599	1.22599	1.2361	1.27081	1.32655	1.3822	1.48095	1.55372	1.61042	1.64413	1.70085
	4.03217	1.23182	1.22597	1.22597	1.23602	1.27047	1.32646	1.38211	1.48084	1.55382	1.61023	1.64403	1.70065
	4.02975	1.23177	1.22596	1.22596	1.23595	1.27021	1.3264	1.38204	1.48076	1.55389	1.61008	1.64395	1.7005
	4.02669	1.23171	1.22594	1.22594	1.23587	1.26989	1.32632	1.38196	1.48063	1.55398	1.60989	1.64386	1.70031
	4.02375	1.23165	1.22592	1.22592	1.23578	1.26958	1.32624	1.38188	1.4805	1.55407	1.60971	1.64376	1.70013
	4.02114	1.23159	1.22591	1.22591	1.23571	1.2693	1.32617	1.3818	1.48039	1.55416	1.60955	1.64368	1.69997
	4.01786	1.23155	1.22589	1.22589	1.23562	1.26895	1.32608	1.38171	1.48025	1.55426	1.60936	1.64357	1.69977
	4.01497	1.23152	1.22587	1.22587	1.23554	1.26864	1.326	1.38163	1.48013	1.55434	1.60918	1.64347	1.69959
	4.01245	1.23149	1.22586	1.22586	1.23548	1.26837	1.32593	1.38156	1.48002	1.55442	1.60903	1.64339	1.69943
	4.00927	1.23145	1.22584	1.22584	1.23539	1.26803	1.32585	1.38147	1.47989	1.55452	1.60883	1.64328	1.69924
	4.00653	1.23141	1.22582	1.22582	1.23531	1.26774	1.32577	1.3814	1.47977	1.55446	1.60867	1.64318	1.69907
	4.00338	1.23138	1.22581	1.22581	1.23523	1.26786	1.32569	1.38131	1.47964	1.55412	1.60847	1.64308	1.69887
	4.00068	1.23134	1.22579	1.22579	1.23515	1.26799	1.32561	1.38123	1.47952	1.55382	1.60831	1.64298	1.6987
	3.99792	1.23131	1.22577	1.22577	1.23508	1.26812	1.32554	1.38116	1.47941	1.55353	1.60814	1.64289	1.69853
	3.99455	1.23121	1.22576	1.22576	1.23499	1.26828	1.32545	1.38106	1.47926	1.55316	1.60794	1.64278	1.69833
	3.9921	1.23112	1.22574	1.22574	1.23492	1.2684	1.32538	1.381	1.47916	1.5529	1.60779	1.64269	1.69817
	3.9892	1.23102	1.22572	1.22572	1.23484	1.26854	1.32531	1.38091	1.47904	1.55259	1.60761	1.64259	1.69799
	3.98636	1.23092	1.22571	1.22571	1.23476	1.26868	1.32523	1.38084	1.47892	1.55228	1.60744	1.6425	1.69782
	3.98389	1.23083	1.22569	1.22569	1.23469	1.2688	1.32516	1.38077	1.47881	1.55201	1.60729	1.64241	1.69767
	3.98088	1.23073	1.22568	1.22568	1.23461	1.26894	1.32508	1.38068	1.47868	1.55169	1.6071	1.64231	1.69748
	3.97785	1.23062	1.22566	1.22566	1.23453	1.26909	1.325	1.3806	1.47855	1.55136	1.60692	1.64221	1.69729
	3.97566	1.23055	1.22565	1.22565	1.23447	1.26919	1.32494	1.38054	1.47846	1.55112	1.60679	1.64213	1.69716
	3.97271	1.23049	1.22563	1.22563	1.2344	1.26933	1.32486	1.3805	1.47834	1.5508	1.6068	1.64203	1.69698
	3.97014	1.23045	1.22561	1.22561	1.23434	1.26946	1.32479	1.38051	1.47823	1.55053	1.60681	1.64194	1.69682
	3.96741	1.2304	1.2256	1.2256	1.23427	1.26959	1.32472	1.38053	1.47811	1.55023	1.60682	1.64185	1.69665
	3.96469	1.23036	1.22556	1.22556	1.2342	1.26972	1.32465	1.38054	1.478	1.54994	1.60683	1.64176	1.69648
	3.96206	1.23032	1.2255	1.2255	1.23414	1.26984	1.32457	1.38056	1.47788	1.54965	1.60684	1.64167	1.69632
	3.95894	1.23027	1.22542	1.22542	1.23406	1.26999	1.32449	1.38058	1.47775	1.54932	1.60685	1.64156	1.69613
	3.95613	1.23023	1.22535	1.22535	1.23399	1.27013	1.32441	1.38059	1.47763	1.54901	1.60687	1.64147	1.69595
	3.95365	1.23019	1.22528	1.22528	1.23393	1.27025	1.32433	1.38061	1.47753	1.54875	1.60688	1.64138	1.6958
	3.95067	1.23015	1.22521	1.22521	1.23386	1.27039	1.32423	1.38062	1.4774	1.54842	1.60689	1.64128	1.69562
	3.94828	1.23012	1.22515	1.22515	1.2338	1.27051	1.32415	1.38063	1.4773	1.54817	1.6069	1.6412	1.69547
	3.9454	1.23008	1.22508	1.22508	1.23373	1.27064	1.32405	1.38065	1.47718	1.54785	1.60691	1.6411	1.6953
	3.94256	1.23004	1.225	1.225	1.23366	1.27078	1.32395	1.38067	1.47706	1.54755	1.60692	1.641	1.69512
	3.9401	1.23001	1.22494	1.22494	1.2336	1.2709	1.32387	1.38068	1.47695	1.54728	1.60693	1.64092	1.69497
	3.93726	1.22995	1.22487	1.22487	1.23353	1.27104	1.32377	1.3807	1.47683	1.54698	1.60694	1.64082	1.6948
	3.93439	1.22985	1.2248	1.2248	1.23345	1.27117	1.32367	1.38071	1.4767	1.54667	1.60695	1.64072	1.69462
	3.93166	1.22975	1.22473	1.22473	1.23339	1.2713	1.32358	1.38073	1.47657	1.54637	1.60696	1.64063	1.69445
	3.92876	1.22964	1.22466	1.22466	1.23332	1.27144	1.32348	1.38074	1.47643	1.54606	1.60697	1.64053	1.69428
	3.92616	1.22954	1.22459	1.22459	1.23325	1.2714	1.32339	1.38076	1.4763	1.54578	1.60698	1.64044	1.69412
	3.92324	1.22944	1.22452	1.22452	1.23318	1.27132	1.32329	1.38077	1.47616	1.54563	1.60699	1.64034	1.69394
	3.92028	1.22933	1.22444	1.22444	1.23311	1.27124	1.32319	1.38079	1.47601	1.54552	1.60701	1.64024	1.69376
	3.91792	1.22924	1.22438	1.22438	1.23305	1.27118	1.32311	1.3808	1.47589	1.54542	1.60701	1.64016	1.69361
	3.91488	1.22915	1.22431	1.22431	1.23297	1.2711	1.323	1.38082	1.47574	1.5453	1.60703	1.64006	1.69343
	3.91246	1.22909	1.22425	1.22425	1.23291	1.27103	1.32292	1.38083	1.47563	1.54521	1.60704	1.63998	1.69328
	3.90942	1.22902	1.22417	1.22417	1.23284	1.27095	1.32281	1.38085	1.47548	1.54509	1.60705	1.63987	1.69309
	3.9067	1.22895	1.2241	1.2241	1.23277	1.27088	1.32272	1.38087	1.47534	1.54498	1.60706	1.63973	1.69292
	3.90419	1.22888	1.22404	1.22404	1.2327	1.27081	1.32263	1.38088	1.47522	1.54489	1.60707	1.63944	1.69277
	3.90115	1.22881	1.22396	1.22396	1.2326	1.27073	1.32253	1.3809	1.47507	1.54477	1.60708	1.63909	1.69258
	3.8988	1.22875	1.2239	1.2239	1.23253	1.27067	1.32245	1.38091	1.47495	1.54467	1.60709	1.63882	1.69244
	3.89589	1.22871	1.22383	1.22383	1.23244	1.27059	1.32235	1.38093	1.47481	1.54456	1.6071	1.63848	1.69226
	3.89295	1.22948	1.22376	1.22376	1.23234	1.27051	1.32225	1.38094	1.47467	1.54445	1.60698	1.63814	1.69208
	3.89041	1.23013	1.22369	1.22369	1.23226	1.27045	1.32216	1.38083	1.47454	1.54435	1.60686	1.63785	1.69193
	3.88734	1.23093	1.22361	1.22361	1.23216	1.27036	1.32206	1.38062	1.47439	1.54423	1.60671	1.63749	1.69174
	3.88463	1.23163	1.22355	1.22355	1.23208	1.27029	1.32196	1.38043	1.47426	1.54412	1.60658	1.63718	1.69157
	3.8821	1.23229	1.22348	1.22348	1.232	1.27022	1.32188	1.38026	1.47413	1.54402	1.60645	1.63689	1.69142
	3.87918	1.23253	1.22341	1.22341	1.23191	1.27015	1.32178	1.38005	1.47399	1.54391	1.60631	1.63655	1.69124
	3.87657	1.23178	1.22334	1.22334	1.23182	1.27008	1.32169	1.37987	1.47386	1.5438	1.60619	1.63625	1.69108
	3.87369	1.23095	1.22327	1.22327	1.23173	1.27	1.32159	1.37967	1.47372	1.54369	1.60605	1.63591	1.6909
	3.8709	1.23015	1.2232	1.2232	1.23164	1.26993	1.32149	1.37948	1.47358	1.54358	1.60591	1.63559	1.69073
	3.86815	1.22936	1.22313	1.22313	1.23156	1.26985	1.3214	1.37929	1.47345	1.54347	1.60578	1.63527	1.69056
	3.86565	1.22864	1.22307	1.22307	1.23148	1.26979	1.32131	1.37912	1.47333	1.54338	1.60566	1.63498	1.69041
	3.86258	1.22776	1.22298	1.22298	1.23138	1.26971	1.32121	1.3789	1.47318	1.54326	1.60551	1.63463	1.69022
	3.86018	1.22717	1.2229	1.2229	1.2313	1.26964	1.32112	1.37874	1.47306	1.54316	1.60539	1.63435	1.69007
	3.857	1.22702	1.22278	1.22278	1.2312	1.26956	1.32101	1.37852	1.4729	1.54304	1.60524	1.63398	1.68988
	3.8546	1.22691	1.2227	1.2227	1.23113	1.26949	1.32093	1.37835	1.47278	1.54294	1.60513	1.6337	1.68973
	3.85173	1.22677	1.2226	1.2226	1.23104	1.26942	1.32083	1.37815	1.47264	1.54283	1.60499	1.63337	1.68955
	3.84868	1.22662	1.22249	1.22249	1.23094	1.26934	1.32073	1.37794	1.47249	1.54271	1.60484	1.63302	1.68936
	3.84606	1.2265	1.22239	1.22239	1.23086	1.26926	1.32062	1.37776	1.47236	1.54261	1.60471	1.63271	1.68919
	3.84324	1.22636	1.22229	1.22229	1.23077	1.26912	1.32048	1.37756	1.47223	1.5425	1.60458	1.63239	1.68902
	3.84076	1.22627	1.22221	1.22221	1.23069	1.269	1.32036	1.37739	1.4721	1.5424	1.60446	1.6321	1.68886
	3.83781	1.22622	1.2221	1.2221	1.23059	1.26885	1.32021	1.37719	1.47196	1.54222	1.60431	1.63176	1.68868
	3.83499	1.22617	1.222	1.222	1.23051	1.26871	1.32007	1.37699	1.47182	1.54199	1.60418	1.63143	1.6885
	3.8324	1.22613	1.22191	1.22191	1.23042	1.26858	1.31994	1.37681	1.47169	1.54178	1.60405	1.63113	1.68834
	3.82944	1.22608	1.2218	1.2218	1.23033	1.26844	1.31979	1.37661	1.47155	1.54154	1.60391	1.63079	1.68815
	3.82658	1.22603	1.2217	1.2217	1.23024	1.26829	1.31964	1.37641	1.47141	1.5413	1.60377	1.63046	1.68797
	3.824	1.22599	1.22161	1.22161	1.23016	1.26817	1.31951	1.37623	1.47129	1.54109	1.60365	1.63016	1.68781
	3.82122	1.22584	1.22151	1.22151	1.23007	1.26803	1.31938	1.37604	1.47115	1.54086	1.60351	1.62984	1.68764
	3.81894	1.22564	1.22143	1.22143	1.23	1.26791	1.31926	1.37588	1.47104	1.54068	1.6034	1.62958	1.6875
	3.81607	1.22538	1.22133	1.22133	1.22991	1.26777	1.31912	1.37568	1.4709	1.54044	1.60327	1.62929	1.68732
	3.81346	1.22514	1.22124	1.22124	1.22982	1.26764	1.31899	1.3755	1.47078	1.54023	1.60314	1.62907	1.68715
	3.81096	1.22491	1.22115	1.22115	1.22974	1.26752	1.31886	1.37533	1.47066	1.54002	1.60298	1.62887	1.687
	3.80822	1.22467	1.22105	1.22105	1.22966	1.26738	1.31872	1.37514	1.47052	1.5398	1.60274	1.62864	1.68683
	3.80593	1.22446	1.22097	1.22097	1.22958	1.26727	1.31861	1.37498	1.47041	1.53961	1.60254	1.62845	1.68668
	3.80322	1.22421	1.22087	1.22087	1.2295	1.26713	1.31847	1.37479	1.47028	1.53939	1.60231	1.62822	1.68651
	3.80065	1.2242	1.22078	1.22078	1.22941	1.26701	1.31834	1.37461	1.47016	1.53918	1.60209	1.62801	1.68635
	3.79818	1.22427	1.22069	1.22069	1.22931	1.26688	1.31822	1.37444	1.47004	1.53898	1.60188	1.6278	1.6862
	3.79543	1.22434	1.22059	1.22059	1.22921	1.26675	1.31808	1.37425	1.46991	1.53875	1.60164	1.62757	1.68603
	3.79264	1.22442	1.2205	1.2205	1.2291	1.26661	1.31794	1.37406	1.46977	1.53852	1.6014	1.62734	1.68585
	3.79046	1.22448	1.22042	1.22042	1.22902	1.2665	1.31783	1.37391	1.46967	1.53835	1.60122	1.62716	1.68571
	3.78777	1.22456	1.22032	1.22032	1.22892	1.26637	1.3177	1.37372	1.46954	1.53813	1.60099	1.62694	1.68555
	3.78532	1.22462	1.22023	1.22023	1.22883	1.26624	1.31757	1.37355	1.46942	1.53792	1.60077	1.62673	1.68539
	3.78267	1.2247	1.22014	1.22014	1.22873	1.26611	1.31744	1.37337	1.46929	1.53771	1.60055	1.62651	1.68523
	3.77982	1.2248	1.22004	1.22004	1.22862	1.26597	1.3173	1.37317	1.46915	1.53747	1.6003	1.62628	1.68505
	3.77761	1.2249	1.21996	1.21996	1.22853	1.26586	1.31719	1.37307	1.46904	1.53729	1.60011	1.62609	1.68491
	3.77472	1.22504	1.21986	1.21986	1.22842	1.26572	1.31704	1.37295	1.46891	1.53708	1.59987	1.62585	1.68473
	3.77212	1.22516	1.21977	1.21977	1.22833	1.26559	1.31691	1.37283	1.46878	1.5369	1.59964	1.62563	1.68457
	3.76973	1.22528	1.21968	1.21968	1.22824	1.26549	1.31679	1.37272	1.46866	1.53673	1.59944	1.62544	1.68442
	3.76702	1.2254	1.21958	1.21958	1.22813	1.26538	1.31665	1.3726	1.46853	1.53654	1.59921	1.62521	1.68425
	3.76467	1.2255	1.2195	1.2195	1.22804	1.26529	1.31659	1.37249	1.46842	1.53638	1.599	1.62501	1.6841
	3.76188	1.22537	1.2194	1.2194	1.22794	1.26518	1.31655	1.37237	1.46829	1.53618	1.59876	1.62478	1.68393
	3.75927	1.22525	1.21931	1.21931	1.22784	1.26507	1.31651	1.37225	1.46816	1.536	1.59854	1.62457	1.68376
	3.75665	1.22513	1.21922	1.21922	1.22774	1.26497	1.31647	1.37214	1.46803	1.53582	1.59832	1.62435	1.6836
	3.75417	1.22502	1.21913	1.21913	1.22765	1.26487	1.31644	1.37202	1.46791	1.53564	1.5981	1.62414	1.68344
	3.75162	1.2249	1.21904	1.21904	1.22755	1.26477	1.3164	1.37191	1.46779	1.53547	1.5979	1.62393	1.68328
	3.74911	1.22478	1.21893	1.21893	1.22746	1.26467	1.31637	1.3718	1.46767	1.53529	1.59772	1.62372	1.68313
	3.74628	1.22465	1.21881	1.21881	1.22735	1.26455	1.31633	1.37167	1.46753	1.53509	1.59752	1.62348	1.68295
	3.74397	1.22455	1.21871	1.21871	1.22726	1.26446	1.31629	1.37157	1.46742	1.53493	1.59735	1.62329	1.68281
	3.74124	1.22446	1.21859	1.21859	1.22716	1.26435	1.31625	1.37144	1.46729	1.53474	1.59716	1.62307	1.6826
	3.73879	1.22439	1.21848	1.21848	1.22706	1.26425	1.31622	1.37133	1.46717	1.53457	1.59698	1.62286	1.6824
	3.73616	1.22432	1.21837	1.21837	1.22697	1.26415	1.31618	1.37122	1.46704	1.53439	1.59679	1.62264	1.68218
	3.73339	1.22425	1.21825	1.21825	1.22686	1.26404	1.31614	1.37109	1.46691	1.53419	1.59659	1.62241	1.68195
	3.73072	1.22418	1.21814	1.21814	1.22676	1.26393	1.3161	1.37097	1.46678	1.53401	1.5964	1.62219	1.68173
	3.72819	1.22411	1.21803	1.21803	1.22666	1.26383	1.31607	1.37086	1.46666	1.53383	1.59622	1.62198	1.68152
	3.72582	1.22405	1.21792	1.21792	1.22657	1.26374	1.31603	1.37075	1.46654	1.53367	1.59605	1.62178	1.68132
	3.72307	1.22397	1.21781	1.21781	1.22647	1.26363	1.31599	1.37063	1.46641	1.53347	1.59585	1.62155	1.68109
	3.72044	1.22392	1.21769	1.21769	1.22637	1.26352	1.31596	1.37051	1.46628	1.53329	1.59566	1.62133	1.68087
	3.71792	1.22388	1.21758	1.21758	1.22628	1.26342	1.31592	1.3704	1.46616	1.53312	1.59548	1.62112	1.68066
	3.7153	1.22385	1.21747	1.21747	1.22618	1.26332	1.31588	1.37028	1.46597	1.53293	1.59529	1.62091	1.68045
	3.71292	1.22381	1.21737	1.21737	1.22609	1.26322	1.31585	1.37018	1.46576	1.53277	1.59512	1.62071	1.68025
	3.71018	1.22378	1.21725	1.21725	1.22598	1.26311	1.31581	1.37005	1.46553	1.53257	1.59492	1.6205	1.68002
	3.70723	1.22374	1.21712	1.21712	1.22587	1.26299	1.31577	1.36992	1.46527	1.53237	1.59471	1.62039	1.67978
	3.70486	1.2237	1.21702	1.21702	1.22578	1.26289	1.31573	1.36981	1.46507	1.5322	1.59454	1.62031	1.67958
	3.70244	1.22367	1.21692	1.21692	1.22569	1.2628	1.3157	1.36971	1.46486	1.53203	1.59436	1.62022	1.67938
	3.69977	1.22363	1.2168	1.2168	1.22559	1.26269	1.31566	1.36959	1.46462	1.53185	1.59417	1.62013	1.67916
	3.69699	1.22357	1.21668	1.21668	1.22548	1.26257	1.31562	1.36946	1.46438	1.53167	1.59397	1.62003	1.67892
	3.69428	1.2235	1.21657	1.21657	1.22538	1.26247	1.31558	1.36934	1.46415	1.5315	1.59377	1.61993	1.6787
	3.69196	1.22344	1.21647	1.21647	1.22529	1.26237	1.31555	1.36924	1.46395	1.53135	1.59361	1.61985	1.67851
	3.68913	1.22337	1.21635	1.21635	1.22519	1.26226	1.31551	1.36911	1.4637	1.53117	1.5934	1.61975	1.67827
	3.68678	1.22331	1.21624	1.21624	1.22511	1.26216	1.31547	1.369	1.4635	1.53102	1.59323	1.61967	1.67808
	3.68411	1.22324	1.21613	1.21613	1.22502	1.26205	1.31544	1.36888	1.46327	1.53085	1.59304	1.61957	1.67785
	3.68147	1.22318	1.21601	1.21601	1.22493	1.26195	1.3154	1.36877	1.46304	1.53068	1.59285	1.61948	1.67763
	3.6788	1.22311	1.2159	1.2159	1.22484	1.26184	1.31536	1.36865	1.4628	1.53051	1.59265	1.61938	1.67741
	3.67615	1.22303	1.21579	1.21579	1.22475	1.26173	1.31532	1.36853	1.46258	1.53034	1.59245	1.61929	1.67719
	3.67378	1.22289	1.21568	1.21568	1.22467	1.26164	1.31529	1.36842	1.46237	1.53019	1.59227	1.6192	1.677
	3.67108	1.22272	1.21557	1.21557	1.22458	1.26153	1.31525	1.3683	1.46214	1.53001	1.59206	1.61911	1.67677
	3.66806	1.22253	1.21544	1.21544	1.22448	1.2614	1.31521	1.36817	1.46187	1.52982	1.59183	1.619	1.67652
	3.66576	1.22239	1.21534	1.21534	1.2244	1.26131	1.31517	1.36806	1.46167	1.52967	1.59165	1.61892	1.67633
	3.663	1.22222	1.21522	1.21522	1.22431	1.2612	1.31513	1.36791	1.46143	1.52949	1.59144	1.61882	1.6761
	3.66035	1.22206	1.21511	1.21511	1.22422	1.26109	1.31509	1.36777	1.4612	1.52932	1.59124	1.61873	1.67588
	3.65793	1.22196	1.215	1.215	1.22414	1.26099	1.31495	1.36764	1.46099	1.52917	1.59106	1.61864	1.67568
	3.65498	1.22193	1.21487	1.21487	1.22404	1.26087	1.31476	1.36748	1.46074	1.52898	1.59083	1.61853	1.67543
	3.65267	1.22191	1.21477	1.21477	1.22396	1.26078	1.31462	1.36735	1.46054	1.52883	1.59066	1.61845	1.67524
	3.64992	1.22188	1.21465	1.21465	1.22386	1.26067	1.31445	1.36721	1.4603	1.52865	1.59045	1.61835	1.67501
	3.64723	1.22185	1.21454	1.21454	1.22377	1.26055	1.31428	1.36706	1.46007	1.52848	1.59024	1.61826	1.67479
	3.64481	1.22183	1.21443	1.21443	1.22369	1.26043	1.31413	1.36693	1.45986	1.52833	1.59006	1.61817	1.67459
	3.64183	1.22179	1.2143	1.2143	1.22359	1.26028	1.31395	1.36677	1.4596	1.52814	1.58983	1.61807	1.67435
	3.63939	1.22177	1.21419	1.21419	1.22351	1.26016	1.3138	1.36664	1.45939	1.52798	1.58964	1.61798	1.67414
	3.63688	1.22174	1.21408	1.21408	1.22342	1.26004	1.31364	1.36651	1.45917	1.52782	1.58945	1.61789	1.67394
	3.6343	1.22156	1.21397	1.21397	1.22334	1.25991	1.31348	1.36637	1.45894	1.52765	1.58926	1.6178	1.67372
	3.63208	1.22137	1.21388	1.21388	1.22326	1.2598	1.31334	1.36625	1.45875	1.52751	1.58909	1.61772	1.67354
	3.6295	1.22116	1.21376	1.21376	1.22317	1.25968	1.31318	1.36611	1.45853	1.52734	1.58889	1.61763	1.67333
	3.62707	1.22096	1.21366	1.21366	1.22309	1.25956	1.31303	1.36598	1.45832	1.52719	1.5887	1.61754	1.67313
	3.62461	1.22075	1.21355	1.21355	1.22301	1.25944	1.31288	1.36585	1.45813	1.52703	1.58852	1.61745	1.67292
	3.62174	1.22052	1.21343	1.21343	1.22291	1.2593	1.3127	1.36569	1.45806	1.52684	1.5883	1.61735	1.67269
	3.61956	1.22034	1.21333	1.21333	1.22284	1.25919	1.31257	1.36558	1.458	1.5267	1.58813	1.61727	1.67251
	3.61702	1.22013	1.21322	1.21322	1.22275	1.25906	1.31241	1.36544	1.45793	1.52653	1.58794	1.61718	1.6723
	3.61475	1.22001	1.21312	1.21312	1.22268	1.25895	1.31227	1.36532	1.45788	1.52639	1.58776	1.6171	1.67211
	3.61205	1.21991	1.213	1.213	1.22259	1.25882	1.3121	1.36517	1.45781	1.52621	1.58754	1.61701	1.67189
	3.60936	1.2198	1.21289	1.21289	1.22249	1.25869	1.31194	1.36503	1.45774	1.52604	1.58729	1.61691	1.67166
	3.60709	1.21972	1.21279	1.21279	1.22242	1.25857	1.3118	1.36491	1.45768	1.52589	1.58709	1.61683	1.67148
	3.60436	1.21962	1.21267	1.21267	1.22233	1.25844	1.31163	1.36476	1.45761	1.52571	1.58684	1.61667	1.67125
	3.60204	1.21953	1.21257	1.21257	1.22225	1.25833	1.31148	1.36464	1.45755	1.52556	1.58662	1.61646	1.67106
	3.59954	1.21943	1.21246	1.21246	1.22216	1.2582	1.31133	1.3645	1.45749	1.5254	1.58639	1.61624	1.67085
	3.59691	1.21933	1.21234	1.21234	1.22207	1.25807	1.31117	1.36436	1.45742	1.52523	1.58615	1.61601	1.67064
	3.59446	1.2193	1.21224	1.21224	1.22199	1.25795	1.31101	1.36423	1.45735	1.52507	1.58593	1.6158	1.67043
	3.59174	1.2193	1.21212	1.21212	1.2219	1.25782	1.31085	1.36408	1.45728	1.52489	1.58568	1.61556	1.67021
	3.58948	1.2193	1.21202	1.21202	1.22182	1.25771	1.31071	1.36396	1.45723	1.52474	1.58547	1.61536	1.67002
	3.5867	1.21929	1.2119	1.2119	1.22173	1.25757	1.31053	1.36381	1.45716	1.52456	1.58522	1.61511	1.66979
	3.58407	1.21929	1.21179	1.21179	1.22164	1.25744	1.31037	1.36367	1.45709	1.52439	1.58498	1.61488	1.66958
	3.58184	1.21928	1.21169	1.21169	1.22157	1.25733	1.31023	1.36355	1.45703	1.52425	1.58477	1.61468	1.66939
	3.57925	1.21928	1.21158	1.21158	1.22148	1.25721	1.31007	1.36341	1.45696	1.52408	1.58454	1.61446	1.66918
	3.57688	1.21927	1.21147	1.21147	1.2214	1.25709	1.30992	1.36329	1.4569	1.52392	1.58432	1.61425	1.66898
	3.57419	1.21905	1.21135	1.21135	1.22131	1.25696	1.30976	1.36314	1.45683	1.52375	1.58407	1.61401	1.66876
	3.57151	1.21877	1.21124	1.21124	1.22122	1.25683	1.30959	1.363	1.45677	1.52357	1.58383	1.61377	1.66854
	3.56915	1.21853	1.21114	1.21114	1.22114	1.25672	1.30945	1.36287	1.4567	1.52342	1.58361	1.61357	1.66834
	3.56639	1.21825	1.21102	1.21102	1.22104	1.25658	1.30928	1.36272	1.45663	1.52324	1.58336	1.61332	1.66811
	3.56409	1.21801	1.21092	1.21092	1.22096	1.25647	1.30913	1.3626	1.45658	1.52309	1.58315	1.61312	1.66793
	3.56129	1.21773	1.21079	1.21079	1.22084	1.25634	1.30896	1.36245	1.4565	1.52291	1.58289	1.61287	1.66769
	3.55867	1.21762	1.21068	1.21068	1.22072	1.25621	1.3088	1.36231	1.45644	1.5227	1.58265	1.61264	1.66748
	3.5564	1.21752	1.21058	1.21058	1.22063	1.2561	1.30866	1.36219	1.45638	1.52249	1.58245	1.61244	1.66729
	3.55375	1.21741	1.21046	1.21046	1.22051	1.25597	1.30849	1.36205	1.45631	1.52223	1.5822	1.61221	1.66707
	3.55142	1.21731	1.21036	1.21036	1.22041	1.25586	1.30835	1.36193	1.45625	1.52201	1.58199	1.612	1.66688
	3.54876	1.2172	1.21025	1.21025	1.2203	1.25573	1.30819	1.3618	1.45618	1.52176	1.58174	1.61177	1.66666
	3.54602	1.21708	1.21013	1.21013	1.22018	1.25559	1.30802	1.36166	1.45611	1.5215	1.58147	1.61153	1.66643
	3.54375	1.21698	1.21003	1.21003	1.22009	1.25548	1.30788	1.36154	1.45605	1.52128	1.58125	1.61133	1.66624
	3.54112	1.2169	1.20991	1.20991	1.21997	1.25536	1.30771	1.36141	1.45598	1.52103	1.581	1.6111	1.66603
	3.53838	1.21685	1.2098	1.2098	1.21986	1.25522	1.30755	1.36127	1.45591	1.52077	1.58073	1.61085	1.6658
	3.53605	1.21681	1.20969	1.20969	1.21976	1.25511	1.3074	1.36116	1.45585	1.52055	1.5805	1.61065	1.66561
	3.5334	1.21677	1.20958	1.20958	1.21964	1.25498	1.30724	1.36102	1.45579	1.5203	1.58025	1.61042	1.66539
	3.53103	1.21673	1.20948	1.20948	1.21954	1.25487	1.30709	1.3609	1.45573	1.52007	1.58002	1.61021	1.66515
	3.52829	1.21668	1.20936	1.20936	1.21943	1.25473	1.30692	1.36076	1.45566	1.51981	1.57975	1.60996	1.66488
	3.52559	1.21664	1.20924	1.20924	1.21931	1.2546	1.30676	1.36063	1.45559	1.51956	1.57949	1.60973	1.66461
	3.52342	1.2166	1.20914	1.20914	1.21922	1.25449	1.30662	1.36052	1.45553	1.51935	1.57928	1.60954	1.6644
	3.52066	1.21642	1.20903	1.20903	1.2191	1.25434	1.30645	1.36038	1.45546	1.51909	1.57901	1.60929	1.66412
	3.51832	1.21624	1.20894	1.20894	1.219	1.25422	1.30631	1.36026	1.4554	1.51887	1.57879	1.60909	1.66389
	3.51583	1.21605	1.20885	1.20885	1.21889	1.25408	1.30616	1.36013	1.45534	1.51863	1.57855	1.60887	1.66364
	3.51304	1.21583	1.20875	1.20875	1.21877	1.25393	1.30598	1.35999	1.45526	1.51837	1.57828	1.60862	1.66337
	3.51061	1.21564	1.20866	1.20866	1.21867	1.2538	1.30583	1.35987	1.4552	1.51813	1.57804	1.60841	1.66313
	3.50803	1.21544	1.20856	1.20856	1.21856	1.25367	1.30567	1.35974	1.45514	1.51789	1.57779	1.60818	1.66287
	3.50565	1.21525	1.20847	1.20847	1.21846	1.25354	1.30553	1.35962	1.45507	1.51766	1.57756	1.60797	1.66263
	3.50309	1.21508	1.20837	1.20837	1.21835	1.2534	1.30537	1.35949	1.45487	1.51742	1.57731	1.60767	1.66238
	3.50045	1.21494	1.20827	1.20827	1.21824	1.25326	1.30521	1.35936	1.45463	1.51717	1.57706	1.60737	1.66212
	3.49796	1.21481	1.20818	1.20818	1.21813	1.25313	1.30505	1.35923	1.4544	1.51693	1.57682	1.60708	1.66187
	3.49551	1.21468	1.20809	1.20809	1.21803	1.253	1.3049	1.35911	1.45417	1.5167	1.57658	1.6068	1.66163
	3.49313	1.21455	1.208	1.208	1.21792	1.25287	1.30476	1.35899	1.45395	1.51649	1.57635	1.60652	1.66139
	3.49043	1.21441	1.2079	1.2079	1.21781	1.25273	1.30459	1.35885	1.4537	1.51626	1.57607	1.60621	1.66112
	3.48774	1.21427	1.2078	1.2078	1.21769	1.25258	1.30442	1.35872	1.45345	1.51603	1.57577	1.6059	1.66085
	3.48561	1.21415	1.20772	1.20772	1.2176	1.25247	1.30429	1.35861	1.45325	1.51585	1.57554	1.60565	1.66064
	3.48282	1.21406	1.20761	1.20761	1.21748	1.25232	1.30412	1.35847	1.45299	1.51561	1.57523	1.60533	1.66037
	3.4804	1.21398	1.20752	1.20752	1.21738	1.25219	1.30397	1.35835	1.45277	1.5154	1.57496	1.60505	1.66013
	3.47777	1.21389	1.20743	1.20743	1.21727	1.25204	1.30381	1.35821	1.45252	1.51518	1.57467	1.60475	1.65987
	3.47515	1.21381	1.20733	1.20733	1.21716	1.2519	1.30365	1.35808	1.45228	1.51495	1.57438	1.60445	1.65961
	3.47288	1.21373	1.20724	1.20724	1.21706	1.25177	1.30351	1.35797	1.45207	1.51476	1.57413	1.60419	1.65938
	3.47019	1.21358	1.20714	1.20714	1.21694	1.25162	1.30334	1.35783	1.45182	1.51453	1.57384	1.60388	1.65911
	3.46775	1.2134	1.20705	1.20705	1.21684	1.25149	1.30319	1.35771	1.45159	1.51432	1.57357	1.60359	1.65887
	3.46526	1.21321	1.20696	1.20696	1.21673	1.25135	1.30304	1.35758	1.45136	1.5141	1.57329	1.60331	1.65862
	3.46271	1.21303	1.20686	1.20686	1.21663	1.25121	1.30288	1.35745	1.45113	1.51389	1.57301	1.60301	1.65837
	3.46007	1.21283	1.20676	1.20676	1.21651	1.25107	1.30274	1.35732	1.45088	1.51366	1.57272	1.60271	1.65811
	3.45765	1.21265	1.20667	1.20667	1.21641	1.25094	1.30262	1.3572	1.45066	1.51345	1.57245	1.60243	1.65787
	3.45553	1.2125	1.20659	1.20659	1.21632	1.25082	1.30251	1.35709	1.45046	1.51327	1.57222	1.60218	1.65766
	3.45301	1.21232	1.2065	1.2065	1.21621	1.25068	1.30238	1.35696	1.45023	1.51305	1.57194	1.60189	1.65741
	3.45068	1.21216	1.20641	1.20641	1.21611	1.25055	1.30227	1.35676	1.45001	1.51285	1.57168	1.60162	1.65718
	3.44848	1.212	1.20633	1.20633	1.21602	1.25043	1.30216	1.35655	1.44981	1.51267	1.57143	1.60137	1.65696
	3.44596	1.21183	1.20623	1.20623	1.21591	1.25029	1.30203	1.3563	1.44957	1.51245	1.57115	1.60108	1.65671
	3.44346	1.21165	1.20614	1.20614	1.2158	1.25016	1.3019	1.35606	1.44934	1.51224	1.57087	1.60079	1.65646
	3.44143	1.21151	1.20606	1.20606	1.21572	1.25004	1.3018	1.35586	1.44915	1.51206	1.57064	1.60056	1.65626
	3.43883	1.21133	1.20597	1.20597	1.21561	1.2499	1.30167	1.35561	1.44891	1.51184	1.57034	1.60026	1.656
	3.4366	1.21128	1.20588	1.20588	1.21551	1.24978	1.30156	1.35539	1.4487	1.51165	1.57009	1.6	1.65578
	3.43419	1.21128	1.20579	1.20579	1.21541	1.24965	1.30144	1.35516	1.44848	1.51142	1.56982	1.59972	1.65554
	3.43167	1.21127	1.2057	1.2057	1.2153	1.24952	1.30131	1.35491	1.44825	1.51116	1.56953	1.59943	1.65529
	3.42948	1.21126	1.20562	1.20562	1.21518	1.24942	1.3012	1.3547	1.44804	1.51093	1.56929	1.59918	1.65507
	3.42699	1.21126	1.20552	1.20552	1.21502	1.24932	1.30108	1.35446	1.44781	1.51067	1.569	1.59889	1.65482
	3.42486	1.21125	1.20544	1.20544	1.21489	1.24923	1.30097	1.35425	1.44761	1.51045	1.56876	1.59865	1.65461
	3.42239	1.21123	1.20535	1.20535	1.21473	1.24912	1.30085	1.35401	1.44739	1.51019	1.56849	1.59836	1.65437
	3.41991	1.21094	1.20526	1.20526	1.21457	1.24901	1.30072	1.35377	1.44715	1.50993	1.5682	1.59807	1.65409
	3.41765	1.21068	1.20517	1.20517	1.21443	1.24892	1.30061	1.35355	1.44694	1.50969	1.56795	1.59781	1.65375
	3.41514	1.21039	1.20508	1.20508	1.21427	1.24881	1.30048	1.35331	1.44671	1.50943	1.56767	1.59752	1.65338
	3.41301	1.21014	1.205	1.205	1.21413	1.24872	1.30037	1.3531	1.44651	1.50921	1.56743	1.59728	1.65306
	3.41056	1.20985	1.20491	1.20491	1.21398	1.24862	1.30025	1.35286	1.44629	1.50895	1.56715	1.597	1.65269
	3.40812	1.20957	1.20482	1.20482	1.21382	1.24851	1.30013	1.35263	1.44606	1.5087	1.56687	1.59673	1.65233
	3.40595	1.20939	1.20474	1.20474	1.21368	1.24842	1.30002	1.35242	1.44586	1.50847	1.56663	1.59648	1.65201
	3.4034	1.20924	1.20464	1.20464	1.21352	1.24831	1.29989	1.35217	1.44562	1.5082	1.56634	1.5962	1.65163
	3.40138	1.20913	1.20456	1.20456	1.21339	1.24822	1.29979	1.35197	1.44544	1.50799	1.56611	1.59597	1.65133
	3.39876	1.20898	1.20447	1.20447	1.21323	1.24811	1.29966	1.35172	1.44519	1.50772	1.56583	1.59568	1.65094
	3.39636	1.20885	1.20438	1.20438	1.21308	1.24801	1.29952	1.35149	1.44497	1.50747	1.56559	1.59541	1.65058
	3.39414	1.2088	1.20429	1.20429	1.21293	1.24791	1.29936	1.35127	1.44476	1.50724	1.56536	1.59516	1.65025
	3.39167	1.20877	1.2042	1.2042	1.21278	1.24781	1.29919	1.35103	1.44453	1.50696	1.56511	1.59489	1.64988
	3.38927	1.20874	1.20411	1.20411	1.21262	1.24771	1.29903	1.3508	1.44434	1.50669	1.56487	1.59462	1.64952
	3.38702	1.20872	1.20403	1.20403	1.21248	1.24761	1.29887	1.35058	1.44417	1.50643	1.56464	1.59437	1.64919
	3.38459	1.20869	1.20394	1.20394	1.21233	1.24751	1.2987	1.35034	1.44398	1.50616	1.56439	1.5941	1.64883
	3.38232	1.20867	1.20385	1.20385	1.21218	1.24741	1.29855	1.35012	1.44381	1.5059	1.56416	1.59385	1.64849
	3.37998	1.20851	1.20376	1.20376	1.21203	1.24736	1.29838	1.34993	1.44363	1.50563	1.56392	1.59358	1.64814
	3.37737	1.20819	1.20364	1.20364	1.21187	1.24731	1.2982	1.34974	1.44342	1.50534	1.56365	1.59329	1.64775
	3.37536	1.20794	1.20355	1.20355	1.21174	1.24727	1.29807	1.34959	1.44327	1.50511	1.56345	1.59307	1.64745
	3.37272	1.20761	1.20343	1.20343	1.21157	1.24721	1.29788	1.3494	1.44307	1.50481	1.56318	1.59277	1.64706
	3.37066	1.20736	1.20333	1.20333	1.21144	1.24717	1.29774	1.34925	1.44291	1.50458	1.56297	1.59254	1.64676
	3.36823	1.20705	1.20322	1.20322	1.21129	1.24712	1.29757	1.34907	1.44272	1.50431	1.56272	1.59227	1.64639
	3.36579	1.20682	1.2031	1.2031	1.21113	1.24707	1.29741	1.34889	1.44253	1.50403	1.56248	1.592	1.64603
	3.36359	1.2067	1.203	1.203	1.21099	1.24702	1.29725	1.34873	1.44236	1.50378	1.56225	1.59175	1.6457
	3.36129	1.20658	1.20289	1.20289	1.21085	1.24697	1.29709	1.34856	1.44219	1.50352	1.56202	1.5915	1.64536
	3.35902	1.20645	1.20279	1.20279	1.2107	1.24693	1.29694	1.34839	1.44201	1.50326	1.56179	1.59124	1.64502
	3.35658	1.20632	1.20267	1.20267	1.21055	1.24688	1.29677	1.34821	1.44182	1.50299	1.56154	1.59097	1.64466
	3.35411	1.20619	1.20256	1.20256	1.21039	1.24683	1.2966	1.34803	1.44163	1.50271	1.56129	1.59069	1.64429
	3.35195	1.20611	1.20246	1.20246	1.21025	1.24678	1.29645	1.34787	1.44147	1.50246	1.56109	1.59045	1.64397
	3.34958	1.20608	1.20235	1.20235	1.2101	1.24673	1.29629	1.3477	1.44128	1.5022	1.56086	1.59019	1.64362
	3.34747	1.20605	1.20225	1.20225	1.20997	1.24669	1.29614	1.34754	1.44112	1.50196	1.56066	1.58995	1.6433
	3.3451	1.20602	1.20214	1.20214	1.20982	1.24664	1.29598	1.34737	1.44094	1.50169	1.56044	1.58969	1.64295
	3.34265	1.20598	1.20202	1.20202	1.20966	1.24659	1.29581	1.34719	1.44075	1.50141	1.56021	1.58941	1.64259
	3.34048	1.20595	1.20192	1.20192	1.20953	1.24654	1.29566	1.34703	1.44058	1.50121	1.56001	1.58915	1.64231
	3.33804	1.20582	1.20181	1.20181	1.20937	1.24649	1.29549	1.34685	1.44039	1.50099	1.55978	1.58885	1.64201
	3.33602	1.20559	1.20171	1.20171	1.20924	1.24645	1.29535	1.3467	1.44024	1.50081	1.55959	1.58861	1.64175
	3.33369	1.20532	1.20161	1.20161	1.20909	1.24636	1.29519	1.34653	1.44006	1.50061	1.55937	1.58833	1.64146
	3.33131	1.20505	1.20149	1.20149	1.20894	1.24626	1.29502	1.34636	1.43988	1.5004	1.55915	1.58805	1.64116
	3.32937	1.20483	1.2014	1.2014	1.20883	1.24618	1.29489	1.34621	1.43973	1.50022	1.55897	1.58782	1.64091
	3.32695	1.20463	1.20129	1.20129	1.20872	1.24609	1.29472	1.34604	1.43954	1.50001	1.55874	1.58753	1.64061
	3.32496	1.20448	1.2012	1.2012	1.20862	1.24601	1.29459	1.34589	1.43939	1.49983	1.55855	1.58729	1.64036
	3.32268	1.2043	1.20109	1.20109	1.20851	1.24591	1.29443	1.34572	1.43921	1.49963	1.55834	1.58702	1.64007
	3.32035	1.20412	1.20098	1.20098	1.2084	1.24582	1.29427	1.34555	1.43903	1.49942	1.55812	1.58674	1.63977
	3.31837	1.20397	1.20089	1.20089	1.20831	1.24574	1.29413	1.34541	1.43888	1.49924	1.55794	1.5865	1.63953
	3.31605	1.20379	1.20078	1.20078	1.20819	1.24565	1.29397	1.34524	1.4387	1.49904	1.55772	1.58623	1.63923
	3.31391	1.20374	1.20068	1.20068	1.20809	1.24556	1.29382	1.34508	1.43853	1.49884	1.55752	1.58597	1.63896
	3.31201	1.20371	1.20059	1.20059	1.208	1.24549	1.29369	1.34494	1.43839	1.49868	1.55734	1.58574	1.63872
	3.31001	1.20369	1.2005	1.2005	1.2079	1.24541	1.29355	1.34479	1.43823	1.4985	1.55715	1.5855	1.63847
	3.30818	1.20367	1.20042	1.20042	1.20782	1.24533	1.29342	1.34466	1.43809	1.49833	1.55698	1.58529	1.63824
	3.30623	1.20365	1.20032	1.20032	1.20772	1.24525	1.29328	1.34451	1.43794	1.49816	1.55679	1.58505	1.63799
	3.30428	1.20362	1.20023	1.20023	1.20763	1.24518	1.29314	1.34437	1.43779	1.49799	1.5566	1.58482	1.63775
	3.30265	1.2036	1.20016	1.20016	1.20755	1.24511	1.29303	1.34425	1.43767	1.49784	1.55645	1.58462	1.63754
	3.30064	1.20344	1.20006	1.20006	1.20745	1.24501	1.29288	1.3441	1.43751	1.49766	1.55625	1.58438	1.63729
	3.29887	1.2033	1.19998	1.19998	1.20737	1.24482	1.29276	1.34397	1.43738	1.4975	1.55608	1.58417	1.63706
	3.29703	1.20316	1.19989	1.19989	1.20728	1.24461	1.29263	1.34384	1.43723	1.49734	1.55591	1.58395	1.63683
	3.29517	1.20301	1.19981	1.19981	1.20719	1.2444	1.2925	1.3437	1.43709	1.49717	1.55573	1.58373	1.6366
	3.29345	1.20288	1.19973	1.19973	1.20711	1.24421	1.29238	1.34357	1.43696	1.49702	1.55556	1.58353	1.63638
	3.2918	1.20275	1.19965	1.19965	1.20703	1.24403	1.29226	1.34345	1.43683	1.4969	1.55541	1.58333	1.63617
	3.29002	1.2026	1.19957	1.19957	1.20694	1.24383	1.29214	1.34332	1.43669	1.49676	1.55523	1.58312	1.63595
	3.28804	1.20243	1.19948	1.19948	1.20685	1.24361	1.292	1.34319	1.43654	1.4966	1.55504	1.58288	1.6357
	3.28576	1.20222	1.19937	1.19937	1.20674	1.24335	1.29184	1.34303	1.43637	1.49642	1.55483	1.58261	1.63541
	3.28369	1.20204	1.19927	1.19927	1.20664	1.24312	1.29169	1.34288	1.43621	1.49626	1.55463	1.58236	1.63515
	3.28112	1.20181	1.19915	1.19915	1.20652	1.24283	1.29151	1.3427	1.43601	1.49606	1.55438	1.58205	1.63482
	3.27886	1.20162	1.19905	1.19905	1.20641	1.24258	1.29135	1.34254	1.43583	1.49588	1.55416	1.58178	1.63454
	3.27625	1.20159	1.19893	1.19893	1.20628	1.24229	1.29117	1.34236	1.43558	1.49567	1.55391	1.58147	1.63421
	3.27363	1.20157	1.1988	1.1988	1.20616	1.242	1.29098	1.34218	1.43524	1.49547	1.55366	1.58116	1.63388
	3.27152	1.20154	1.1987	1.1987	1.20605	1.24176	1.29083	1.34203	1.43496	1.4953	1.55346	1.58091	1.63361
	3.26928	1.20142	1.1986	1.1986	1.20595	1.24151	1.29067	1.34188	1.43466	1.49513	1.55322	1.58064	1.63333
	3.26715	1.20118	1.1985	1.1985	1.20584	1.24127	1.29052	1.34173	1.43438	1.49496	1.55297	1.58038	1.63306
	3.2651	1.20095	1.1984	1.1984	1.20575	1.24104	1.29038	1.34159	1.43411	1.4948	1.55273	1.58014	1.6328
	3.26306	1.20072	1.19831	1.19831	1.20565	1.24082	1.29024	1.34144	1.43384	1.49464	1.5525	1.57989	1.63254
	3.26109	1.2005	1.19822	1.19822	1.20555	1.2406	1.2901	1.34131	1.43358	1.49448	1.55227	1.57966	1.6323
	3.2594	1.20032	1.19814	1.19814	1.20547	1.24041	1.28998	1.34119	1.43335	1.49435	1.55207	1.57945	1.63208
	3.25764	1.20019	1.19806	1.19806	1.20539	1.24021	1.28985	1.34107	1.43312	1.49421	1.55187	1.57923	1.63186
	3.25585	1.20009	1.19797	1.19797	1.2053	1.24001	1.28973	1.34094	1.43288	1.49407	1.55166	1.579	1.63164
	3.25394	1.19998	1.19788	1.19788	1.20521	1.2398	1.28959	1.34081	1.43263	1.49392	1.55144	1.57876	1.63139
	3.25242	1.1999	1.19781	1.19781	1.20514	1.23975	1.28949	1.3407	1.43243	1.4938	1.55126	1.57856	1.6312
	3.25069	1.1998	1.19773	1.19773	1.20505	1.23973	1.28936	1.34058	1.4322	1.49367	1.55106	1.57834	1.63098
	3.24892	1.1997	1.19765	1.19765	1.20497	1.23971	1.28924	1.34046	1.43197	1.49352	1.55086	1.57812	1.63076
	3.24734	1.19962	1.19758	1.19758	1.20489	1.23969	1.28913	1.34035	1.43175	1.49334	1.55067	1.57792	1.63056
	3.24569	1.1996	1.1975	1.1975	1.20481	1.23967	1.28901	1.34023	1.43154	1.49316	1.55048	1.57771	1.63035
	3.24387	1.19957	1.19738	1.19738	1.20473	1.23966	1.28888	1.34011	1.4313	1.49295	1.55027	1.57748	1.63011
	3.24215	1.19954	1.19726	1.19726	1.20464	1.23964	1.28876	1.33999	1.43107	1.49276	1.55007	1.57726	1.62987
	3.24037	1.19952	1.19713	1.19713	1.20456	1.23962	1.28864	1.33986	1.43083	1.49256	1.54986	1.57703	1.62963
	3.23875	1.19949	1.19702	1.19702	1.20448	1.2396	1.28853	1.33975	1.43062	1.49237	1.54973	1.57683	1.62941
	3.23679	1.19946	1.19689	1.19689	1.20439	1.23958	1.2884	1.33961	1.43036	1.49215	1.54957	1.57658	1.62914
	3.2352	1.19931	1.19678	1.19678	1.20431	1.23956	1.2883	1.3395	1.43015	1.49197	1.54944	1.57637	1.62892
	3.23327	1.19912	1.19664	1.19664	1.20422	1.23954	1.28817	1.33937	1.42989	1.49175	1.54929	1.57613	1.62866
	3.23152	1.19894	1.19652	1.19652	1.20413	1.23952	1.28805	1.33924	1.42966	1.49155	1.54915	1.57591	1.62842
	3.22978	1.19877	1.1964	1.1964	1.20405	1.2395	1.28794	1.33912	1.42943	1.49136	1.54901	1.57568	1.62818
	3.22806	1.1986	1.19628	1.19628	1.20397	1.23949	1.28782	1.339	1.4292	1.49116	1.54887	1.57547	1.62795
	3.22641	1.19843	1.19617	1.19617	1.20389	1.23947	1.28771	1.33889	1.42898	1.49098	1.54874	1.57526	1.62772
	3.22451	1.19824	1.19604	1.19604	1.2038	1.23945	1.28758	1.33876	1.42873	1.49076	1.54859	1.57501	1.62746
	3.22263	1.19806	1.19591	1.19591	1.20371	1.23943	1.28746	1.33863	1.42848	1.49055	1.54844	1.57477	1.6272
	3.22103	1.1979	1.1958	1.1958	1.20363	1.23941	1.28735	1.33851	1.42827	1.49037	1.54831	1.57457	1.62698
	3.21917	1.19771	1.19567	1.19567	1.20354	1.23939	1.28723	1.33838	1.42802	1.49016	1.54817	1.57433	1.62673
	3.21757	1.19757	1.19556	1.19556	1.20346	1.23937	1.28712	1.33827	1.42781	1.48998	1.54804	1.57413	1.62651
	3.21555	1.1975	1.19542	1.19542	1.20336	1.23935	1.28699	1.33813	1.42754	1.48975	1.54788	1.57387	1.62623
	3.21372	1.19745	1.19529	1.19529	1.20328	1.23933	1.28687	1.338	1.4273	1.48954	1.54773	1.57364	1.62598
	3.21198	1.1974	1.19517	1.19517	1.20319	1.23931	1.28675	1.33788	1.42707	1.48934	1.54759	1.57342	1.62574
	3.21012	1.19734	1.19504	1.19504	1.2031	1.23929	1.28663	1.33775	1.42683	1.48913	1.54745	1.57318	1.62549
	3.20851	1.19729	1.19493	1.19493	1.20303	1.23928	1.28652	1.33764	1.42661	1.48895	1.54732	1.57298	1.62527
	3.20652	1.19721	1.19479	1.19479	1.20293	1.23926	1.28639	1.33747	1.42635	1.48872	1.54716	1.57272	1.625
	3.20466	1.19709	1.19466	1.19466	1.20284	1.23921	1.28626	1.33729	1.4261	1.48851	1.54701	1.57249	1.62474
	3.20293	1.19699	1.19454	1.19454	1.20274	1.23915	1.28615	1.33712	1.42587	1.48832	1.54687	1.57227	1.6245
	3.20091	1.19686	1.1944	1.1944	1.2026	1.23908	1.28601	1.33693	1.42561	1.48809	1.54671	1.57201	1.62423
	3.19899	1.19674	1.19427	1.19427	1.20247	1.23901	1.28588	1.33674	1.42535	1.48788	1.54656	1.57177	1.62397
	3.19734	1.19664	1.19416	1.19416	1.20236	1.23895	1.28577	1.33658	1.42513	1.48769	1.54642	1.57156	1.62374
	3.19529	1.19645	1.19402	1.19402	1.20222	1.23888	1.28564	1.33638	1.4249	1.48746	1.54626	1.5713	1.62346
	3.19357	1.19626	1.1939	1.1939	1.2021	1.23882	1.28552	1.33621	1.42471	1.48727	1.54612	1.57108	1.62322
	3.19164	1.19605	1.19376	1.19376	1.20197	1.23875	1.28539	1.33602	1.42449	1.48706	1.54596	1.57083	1.62296
	3.18966	1.19583	1.19363	1.19363	1.20184	1.23868	1.28526	1.33582	1.42427	1.48684	1.5458	1.57058	1.62269
	3.18782	1.19563	1.1935	1.1935	1.20171	1.23862	1.28514	1.33564	1.42406	1.48663	1.54565	1.57035	1.62244
	3.18587	1.19547	1.19336	1.19336	1.20158	1.23855	1.28501	1.33545	1.42384	1.48641	1.5455	1.5701	1.62217
	3.18399	1.19544	1.19323	1.19323	1.20146	1.23848	1.28489	1.33527	1.42363	1.4862	1.54534	1.56986	1.62191
	3.18211	1.19541	1.1931	1.1931	1.20133	1.23841	1.28476	1.33508	1.42341	1.48599	1.54519	1.56962	1.62165
	3.17999	1.19538	1.19296	1.19296	1.20118	1.23834	1.28462	1.33488	1.42318	1.48576	1.54502	1.56932	1.62136
	3.1781	1.19535	1.19283	1.19283	1.20106	1.23827	1.28449	1.33469	1.42296	1.48554	1.54487	1.56905	1.6211
	3.17621	1.19529	1.1927	1.1927	1.20093	1.2382	1.28437	1.33451	1.42275	1.48533	1.54471	1.56878	1.62085
	3.1744	1.1951	1.19257	1.19257	1.20081	1.23814	1.28425	1.33433	1.42254	1.48513	1.54457	1.56853	1.6206
	3.17233	1.19489	1.19243	1.19243	1.20067	1.23807	1.2841	1.33413	1.42231	1.4849	1.5444	1.56824	1.62031
	3.17021	1.19468	1.19228	1.19228	1.20052	1.23799	1.28393	1.33392	1.42207	1.48466	1.54423	1.56794	1.62002
	3.16839	1.1945	1.19216	1.19216	1.2004	1.23793	1.28378	1.33374	1.42187	1.48446	1.54408	1.56768	1.61978
	3.16621	1.19429	1.192	1.192	1.20025	1.23785	1.28359	1.33353	1.42162	1.48422	1.5439	1.56738	1.61948
	3.16446	1.19413	1.19188	1.19188	1.20013	1.23779	1.28345	1.33336	1.42142	1.48406	1.54376	1.56713	1.61924
	3.16228	1.19392	1.19173	1.19173	1.19998	1.23771	1.28327	1.33314	1.42117	1.48389	1.54359	1.56682	1.61894
	3.16021	1.19372	1.19159	1.19159	1.19984	1.23764	1.2831	1.33294	1.42094	1.48373	1.54342	1.56653	1.61866
	3.15828	1.1937	1.19146	1.19146	1.19971	1.23757	1.28294	1.33275	1.42072	1.48358	1.54326	1.56626	1.61839
	3.15623	1.19372	1.19131	1.19131	1.19957	1.2375	1.28277	1.33255	1.42049	1.48343	1.5431	1.56597	1.61811
	3.15428	1.19375	1.19118	1.19118	1.19944	1.23743	1.28261	1.33236	1.42027	1.48327	1.54292	1.5657	1.61784
	3.15216	1.19377	1.19103	1.19103	1.1993	1.23735	1.28243	1.33215	1.42003	1.48311	1.54272	1.5654	1.6175
	3.15001	1.19376	1.19088	1.19088	1.19915	1.23727	1.28225	1.33194	1.41979	1.48294	1.54251	1.56509	1.61712
	3.14814	1.19355	1.19075	1.19075	1.19903	1.23721	1.2821	1.33176	1.41958	1.4828	1.54233	1.56483	1.61678
	3.14589	1.19329	1.1906	1.1906	1.19887	1.23712	1.28191	1.33154	1.41932	1.48263	1.54212	1.56451	1.61638
	3.14375	1.19305	1.19045	1.19045	1.19873	1.23704	1.28173	1.33133	1.41908	1.48246	1.54191	1.56421	1.616
	3.14178	1.19283	1.19031	1.19031	1.19859	1.23696	1.28157	1.33113	1.41886	1.48231	1.54172	1.56394	1.61565
	3.13949	1.1926	1.19016	1.19016	1.19844	1.23687	1.28138	1.33091	1.4186	1.48213	1.54151	1.56361	1.61525
	3.13786	1.19247	1.19004	1.19004	1.19833	1.23681	1.28125	1.33075	1.41842	1.482	1.54135	1.56338	1.61496
	3.13569	1.19231	1.18989	1.18989	1.19818	1.23672	1.28107	1.33054	1.41817	1.48184	1.54114	1.56308	1.61457
	3.13359	1.19215	1.18975	1.18975	1.19804	1.23664	1.28089	1.33033	1.41793	1.48167	1.54094	1.56278	1.6142
	3.13174	1.19201	1.18962	1.18962	1.19791	1.23657	1.28074	1.33015	1.41773	1.48153	1.54076	1.56252	1.61387
	3.1295	1.19202	1.18947	1.18947	1.19776	1.23648	1.28055	1.32993	1.41747	1.48136	1.54055	1.56221	1.61347
	3.12779	1.19203	1.18935	1.18935	1.19765	1.23642	1.28041	1.32976	1.41728	1.48122	1.54038	1.56196	1.61317
	3.12573	1.19204	1.1892	1.1892	1.19751	1.23634	1.28024	1.32955	1.41705	1.48106	1.54019	1.56167	1.6128
	3.1235	1.19211	1.18905	1.18905	1.19736	1.23625	1.28006	1.32933	1.41679	1.48089	1.53997	1.56136	1.61241
	3.12162	1.19219	1.18892	1.18892	1.19723	1.23618	1.2799	1.32914	1.41658	1.48075	1.53979	1.56109	1.61207
	3.11956	1.19227	1.18878	1.18878	1.19709	1.2361	1.27973	1.32894	1.41635	1.48059	1.53959	1.5608	1.61171
	3.11759	1.19234	1.18864	1.18864	1.19696	1.23602	1.27957	1.32874	1.41613	1.48043	1.5394	1.56053	1.61136
	3.11554	1.19236	1.18849	1.18849	1.19682	1.23594	1.2794	1.32853	1.4159	1.48026	1.53921	1.56024	1.61099
	3.11331	1.19212	1.18833	1.18833	1.19667	1.23585	1.27921	1.32831	1.41564	1.48002	1.53899	1.55992	1.6106
	3.11136	1.19191	1.18819	1.18819	1.19653	1.23578	1.27905	1.32812	1.41542	1.47981	1.53881	1.55965	1.61025
	3.10918	1.19168	1.18803	1.18803	1.19639	1.23569	1.27887	1.3279	1.41518	1.47958	1.5386	1.5593	1.60986
	3.10707	1.19145	1.18788	1.18788	1.19624	1.23561	1.27864	1.32769	1.41494	1.47935	1.5384	1.55895	1.60949
	3.10515	1.19124	1.18774	1.18774	1.19611	1.23554	1.27843	1.32749	1.41473	1.47914	1.53822	1.55864	1.60915
	3.1031	1.19112	1.18759	1.18759	1.19597	1.23546	1.27821	1.32729	1.41451	1.47892	1.53806	1.5583	1.60878
	3.10114	1.19113	1.18745	1.18745	1.19584	1.23538	1.27799	1.32709	1.41429	1.47871	1.5379	1.55798	1.60844
	3.09877	1.19114	1.18728	1.18728	1.19568	1.23529	1.27774	1.32686	1.41404	1.47846	1.53771	1.55759	1.60802
	3.09673	1.19116	1.18713	1.18713	1.19554	1.23521	1.27751	1.32665	1.41381	1.47824	1.53755	1.55725	1.60765
	3.09473	1.19117	1.18698	1.18698	1.19541	1.23513	1.27729	1.32645	1.4136	1.47803	1.53739	1.55692	1.6073
	3.09247	1.19118	1.18682	1.18682	1.19525	1.23504	1.27705	1.32623	1.41335	1.47779	1.53721	1.55655	1.6069
	3.09042	1.19119	1.18667	1.18667	1.19511	1.23496	1.27682	1.32602	1.41312	1.47757	1.53704	1.55621	1.60653
	3.08822	1.1912	1.18651	1.18651	1.19497	1.23485	1.27658	1.3258	1.41289	1.47733	1.53687	1.55584	1.60614
	3.08592	1.19119	1.18634	1.18634	1.19481	1.23471	1.27633	1.32557	1.41263	1.47708	1.53668	1.55546	1.60573
	3.08379	1.19118	1.18619	1.18619	1.19467	1.23458	1.2761	1.32536	1.4124	1.47686	1.53651	1.55512	1.60536
	3.08148	1.19117	1.18602	1.18602	1.1945	1.23444	1.27584	1.32513	1.41215	1.47661	1.53632	1.55473	1.60494
	3.07942	1.19116	1.18587	1.18587	1.19433	1.23431	1.27562	1.32492	1.41193	1.47639	1.53616	1.55439	1.60458
	3.077	1.19115	1.18569	1.18569	1.19414	1.23416	1.27535	1.32468	1.41166	1.47613	1.53596	1.55399	1.60415
	3.07471	1.19114	1.18553	1.18553	1.19395	1.23402	1.2751	1.32445	1.41141	1.47589	1.53578	1.55362	1.60374
	3.07268	1.19113	1.18538	1.18538	1.19379	1.2339	1.27488	1.32425	1.41119	1.47567	1.53562	1.55328	1.60338
	3.07031	1.1911	1.18521	1.18521	1.1936	1.23375	1.27462	1.32401	1.41093	1.47541	1.53543	1.55289	1.60296
	3.06821	1.19097	1.18506	1.18506	1.19343	1.23363	1.27439	1.3238	1.4107	1.47519	1.53526	1.55255	1.60259
	3.06568	1.19081	1.18487	1.18487	1.19322	1.23347	1.27412	1.32355	1.41043	1.47492	1.53506	1.55213	1.60213
	3.06338	1.19067	1.1847	1.1847	1.19304	1.23333	1.27386	1.32332	1.41018	1.47467	1.53487	1.55175	1.60172
	3.06123	1.19053	1.18455	1.18455	1.19287	1.2332	1.27367	1.3231	1.40994	1.47444	1.5347	1.55139	1.60134
	3.05873	1.19037	1.18437	1.18437	1.19266	1.23305	1.27348	1.32283	1.40967	1.47418	1.5345	1.55098	1.60089
	3.0566	1.19024	1.18421	1.18421	1.19249	1.23292	1.27332	1.32258	1.40944	1.47396	1.53433	1.55063	1.60051
	3.05409	1.19008	1.18403	1.18403	1.19229	1.23276	1.27312	1.32229	1.40916	1.47371	1.53413	1.55022	1.60006
	3.05156	1.19002	1.18385	1.18385	1.19209	1.23261	1.27293	1.32199	1.40889	1.47346	1.53392	1.5498	1.59961
	3.04947	1.18997	1.1837	1.1837	1.19192	1.23248	1.27277	1.32175	1.40866	1.47325	1.53376	1.54945	1.59924
	3.04692	1.18991	1.18351	1.18351	1.19171	1.23233	1.27258	1.32145	1.40838	1.473	1.53343	1.54903	1.59878
	3.04476	1.18986	1.18335	1.18335	1.19154	1.23219	1.27241	1.3212	1.40815	1.47278	1.53312	1.54863	1.5984
	3.04225	1.1898	1.18317	1.18317	1.19133	1.23202	1.27222	1.3209	1.40787	1.47253	1.53276	1.54813	1.59795
	3.03965	1.18973	1.18298	1.18298	1.19112	1.23184	1.27202	1.3206	1.40759	1.47227	1.53239	1.54761	1.59749
	3.0375	1.18968	1.18283	1.18283	1.19095	1.23169	1.27185	1.32035	1.40736	1.47206	1.53208	1.54718	1.5971
	3.03499	1.18962	1.18264	1.18264	1.19075	1.23152	1.27166	1.32006	1.40708	1.47181	1.53172	1.54668	1.59665
	3.03271	1.18957	1.18248	1.18248	1.19056	1.23136	1.27149	1.31979	1.40683	1.47158	1.53139	1.54622	1.59625
	3.03018	1.1895	1.18229	1.18229	1.19036	1.23119	1.2713	1.31949	1.40656	1.47133	1.53103	1.54572	1.5958
	3.02757	1.18946	1.1821	1.1821	1.19015	1.231	1.27109	1.31919	1.40627	1.47107	1.53066	1.5452	1.59533
	3.02536	1.1895	1.18194	1.18194	1.18997	1.23085	1.27093	1.31893	1.40596	1.47085	1.53034	1.54476	1.59493
	3.0227	1.18955	1.18175	1.18175	1.18976	1.23067	1.27072	1.31862	1.40554	1.47058	1.52996	1.54422	1.59446
	3.02036	1.18959	1.18158	1.18158	1.18957	1.2305	1.27054	1.31835	1.40516	1.47035	1.52962	1.54375	1.59404
	3.01782	1.18964	1.1814	1.1814	1.18936	1.23033	1.27035	1.31805	1.40476	1.47009	1.52926	1.54325	1.59359
	3.01522	1.18969	1.18121	1.18121	1.18915	1.23015	1.27015	1.31775	1.40434	1.46983	1.52889	1.54273	1.59313
	3.01286	1.18973	1.18104	1.18104	1.18896	1.22998	1.26997	1.31747	1.40396	1.4696	1.52855	1.54226	1.5927
	3.01026	1.18978	1.18085	1.18085	1.18875	1.2298	1.26977	1.31717	1.40354	1.46934	1.5282	1.54174	1.59224
	3.00761	1.18983	1.18059	1.18059	1.18854	1.22962	1.26957	1.31686	1.40312	1.46907	1.52786	1.54121	1.59177
	3.00536	1.18987	1.18036	1.18036	1.18836	1.22946	1.2694	1.31659	1.40276	1.46885	1.52758	1.54076	1.59136
	3.00262	1.18992	1.18008	1.18008	1.18813	1.22927	1.26919	1.31627	1.40232	1.46858	1.52724	1.54021	1.59088
	3.00029	1.18997	1.17984	1.17984	1.18795	1.22911	1.26901	1.316	1.40195	1.46834	1.52694	1.53974	1.59046
	2.99767	1.18993	1.17957	1.17957	1.18773	1.22893	1.2688	1.31569	1.40153	1.46808	1.52661	1.53927	1.58999
	2.99498	1.18966	1.1793	1.1793	1.18752	1.22874	1.26853	1.31538	1.4011	1.46783	1.52628	1.5388	1.58951
	2.99255	1.18942	1.17905	1.17905	1.18732	1.22857	1.26828	1.3151	1.40071	1.46759	1.52597	1.53838	1.58902
	2.98995	1.18916	1.17878	1.17878	1.18711	1.22839	1.26801	1.31479	1.40029	1.46734	1.52565	1.53794	1.58833
	2.98761	1.18892	1.17854	1.17854	1.18692	1.22823	1.26778	1.31452	1.39992	1.46712	1.52535	1.53753	1.5877
	2.9848	1.18864	1.17826	1.17826	1.1867	1.22804	1.26749	1.31419	1.39946	1.46685	1.525	1.53705	1.58694
	2.98204	1.18837	1.17797	1.17797	1.18647	1.22784	1.26721	1.31387	1.39902	1.46658	1.52465	1.53657	1.5862
	2.97973	1.18813	1.17774	1.17774	1.18629	1.22768	1.26697	1.3136	1.39865	1.46636	1.52436	1.53617	1.58557
	2.97722	1.18788	1.17748	1.17748	1.18608	1.22752	1.26671	1.31331	1.39825	1.46612	1.52405	1.53574	1.5849
	2.97465	1.18762	1.17722	1.17722	1.18588	1.22734	1.26645	1.313	1.39784	1.46587	1.52372	1.5353	1.58421
	2.9724	1.18752	1.17699	1.17699	1.18563	1.2272	1.26622	1.31274	1.39748	1.46565	1.52344	1.53491	1.5836
	2.96983	1.18742	1.17672	1.17672	1.18535	1.22703	1.26596	1.31244	1.39706	1.46541	1.52312	1.53447	1.58291
	2.96761	1.18734	1.17649	1.17649	1.18511	1.22688	1.26573	1.31218	1.39671	1.46519	1.52284	1.53408	1.58231
	2.965	1.18724	1.17623	1.17623	1.18482	1.22671	1.26547	1.31188	1.39629	1.46494	1.52251	1.53363	1.58161
	2.96251	1.18715	1.17597	1.17597	1.18455	1.22654	1.26521	1.31159	1.39589	1.4647	1.5222	1.53321	1.58094
	2.96034	1.18707	1.17575	1.17575	1.18432	1.2264	1.26499	1.31133	1.39554	1.46449	1.52193	1.53283	1.58035
	2.95769	1.18697	1.17548	1.17548	1.18403	1.22622	1.26472	1.31102	1.39512	1.46424	1.52159	1.53237	1.57964
	2.9553	1.18688	1.17523	1.17523	1.18377	1.22606	1.26447	1.31074	1.39474	1.46401	1.52132	1.53196	1.579
	2.95268	1.18697	1.17496	1.17496	1.18348	1.22589	1.26421	1.31044	1.39432	1.46375	1.52102	1.53151	1.57829
	2.95009	1.18718	1.1747	1.1747	1.1832	1.22572	1.26394	1.31013	1.39395	1.46351	1.52072	1.53106	1.5776
	2.94786	1.18736	1.17447	1.17447	1.18296	1.22557	1.26371	1.30987	1.39364	1.46329	1.52046	1.53068	1.577
	2.94522	1.18757	1.1742	1.1742	1.18267	1.22539	1.26344	1.30957	1.39326	1.46304	1.52016	1.53022	1.57629
	2.9425	1.18778	1.17392	1.17392	1.18237	1.22521	1.26317	1.30926	1.39288	1.46278	1.51985	1.52976	1.57555
	2.9402	1.18794	1.17369	1.17369	1.18212	1.22506	1.26293	1.309	1.39255	1.46255	1.51958	1.52934	1.57494
	2.93757	1.18726	1.17342	1.17342	1.18183	1.22489	1.26266	1.3087	1.39218	1.4623	1.51928	1.52885	1.5743
	2.93523	1.18666	1.17319	1.17319	1.18158	1.22473	1.26242	1.30843	1.39185	1.46193	1.51901	1.52842	1.57373
	2.9326	1.18598	1.17293	1.17293	1.18129	1.22456	1.26216	1.30813	1.39148	1.46147	1.51871	1.52793	1.57309
	2.92991	1.18529	1.17266	1.17266	1.181	1.22438	1.26188	1.30782	1.3911	1.46101	1.5184	1.52744	1.57243
	2.92756	1.18468	1.17243	1.17243	1.18074	1.22422	1.26164	1.30755	1.39076	1.4606	1.51813	1.527	1.57186
	2.9248	1.18397	1.17216	1.17216	1.18044	1.22404	1.26136	1.30723	1.39037	1.46013	1.51781	1.52649	1.57118
	2.92251	1.18338	1.17194	1.17194	1.18019	1.22389	1.26112	1.30697	1.39005	1.45973	1.51755	1.52607	1.57062
	2.91989	1.18336	1.17168	1.17168	1.17991	1.22371	1.26086	1.30667	1.38968	1.45928	1.51725	1.52558	1.56998
	2.91718	1.18339	1.17142	1.17142	1.17961	1.22353	1.2606	1.30636	1.38929	1.45881	1.51694	1.52508	1.56932
	2.91475	1.18342	1.17118	1.17118	1.17935	1.22337	1.26038	1.30608	1.38895	1.45839	1.51666	1.52463	1.56873
	2.91212	1.18345	1.17092	1.17092	1.17906	1.2232	1.26013	1.30578	1.38858	1.45794	1.51636	1.52415	1.56809
	2.90932	1.18349	1.17064	1.17064	1.17876	1.22302	1.25987	1.30546	1.38818	1.45745	1.51603	1.52363	1.5674
	2.90699	1.18352	1.17042	1.17042	1.1785	1.22287	1.25965	1.3052	1.38785	1.45705	1.51577	1.5232	1.56683
	2.90422	1.18351	1.17014	1.17014	1.1782	1.22269	1.25939	1.30488	1.38746	1.45657	1.51545	1.52269	1.56616
	2.90179	1.18342	1.16991	1.16991	1.17795	1.22253	1.25916	1.3046	1.38711	1.45615	1.51514	1.52224	1.56556
	2.89898	1.18332	1.16963	1.16963	1.17766	1.22235	1.2589	1.30428	1.38671	1.45566	1.51475	1.52172	1.56488
	2.89621	1.18323	1.16936	1.16936	1.17738	1.22217	1.25864	1.30396	1.38632	1.45519	1.51437	1.52121	1.5642
	2.89384	1.18314	1.16913	1.16913	1.17714	1.22202	1.25841	1.30369	1.38599	1.45478	1.51404	1.52077	1.56362
	2.89112	1.18305	1.16886	1.16886	1.17686	1.22184	1.25816	1.30338	1.3856	1.45431	1.51366	1.52027	1.56296
	2.88833	1.18295	1.16859	1.16859	1.17657	1.22166	1.2579	1.30306	1.38521	1.45383	1.51328	1.51975	1.56228
	2.88583	1.1827	1.16834	1.16834	1.17632	1.2215	1.25766	1.3028	1.38479	1.45349	1.51293	1.51929	1.56167
	2.88302	1.18241	1.16807	1.16807	1.17603	1.22132	1.2574	1.30251	1.38427	1.45312	1.51255	1.51881	1.56098
	2.88063	1.18217	1.16783	1.16783	1.17579	1.22116	1.25717	1.30227	1.38382	1.4528	1.51222	1.5184	1.5604
	2.87783	1.18188	1.16756	1.16756	1.1755	1.22098	1.25691	1.30198	1.3833	1.45243	1.51183	1.51792	1.55971
	2.87502	1.18159	1.16728	1.16728	1.17522	1.2208	1.25665	1.30169	1.38277	1.45205	1.51144	1.51744	1.55903
	2.87244	1.18133	1.16703	1.16703	1.17495	1.22063	1.25641	1.30142	1.38229	1.45171	1.51109	1.51699	1.55841
	2.86967	1.18118	1.16676	1.16676	1.17467	1.22045	1.25615	1.30113	1.38177	1.45134	1.5107	1.51652	1.55776
	2.8672	1.18107	1.16651	1.16651	1.17442	1.22029	1.25591	1.30088	1.38131	1.45101	1.51036	1.51609	1.55717
	2.86426	1.18093	1.16623	1.16623	1.17412	1.2201	1.25564	1.30058	1.38076	1.45062	1.50996	1.51559	1.55648
	2.8614	1.1808	1.16594	1.16594	1.17382	1.21991	1.25537	1.30028	1.38023	1.45024	1.50956	1.5151	1.5558
	2.85898	1.1807	1.16571	1.16571	1.17358	1.21976	1.25514	1.30003	1.37978	1.44992	1.50923	1.51468	1.55522
	2.85604	1.18062	1.16542	1.16542	1.17328	1.2195	1.25487	1.29973	1.37923	1.44953	1.50882	1.51418	1.55453
	2.85317	1.18054	1.16514	1.16514	1.17298	1.2192	1.2546	1.29943	1.37869	1.44915	1.50843	1.51369	1.55385
	2.85073	1.18047	1.1649	1.1649	1.17274	1.21895	1.25437	1.29918	1.37824	1.44882	1.50809	1.51327	1.55327
	2.84786	1.18039	1.16462	1.16462	1.17244	1.21865	1.2541	1.29888	1.3777	1.44844	1.5077	1.51278	1.55259
	2.84524	1.18031	1.16434	1.16434	1.17218	1.21837	1.25385	1.29861	1.37721	1.44809	1.50733	1.51233	1.55197
	2.84231	1.18001	1.16401	1.16401	1.17188	1.21806	1.25358	1.29831	1.37667	1.4477	1.5067	1.51183	1.55127
	2.83948	1.17963	1.1637	1.1637	1.17159	1.21777	1.25331	1.29802	1.37616	1.44732	1.50604	1.51134	1.5506
	2.83689	1.17928	1.16341	1.16341	1.17132	1.21749	1.25307	1.29775	1.37573	1.44698	1.50544	1.5109	1.54999
	2.83397	1.17889	1.16309	1.16309	1.17103	1.21719	1.2528	1.29745	1.37524	1.44659	1.50476	1.5104	1.5493
	2.83134	1.17853	1.1628	1.1628	1.17076	1.21691	1.25255	1.29718	1.37479	1.44624	1.50415	1.50995	1.54867
	2.82857	1.17819	1.16249	1.16249	1.17047	1.21662	1.25229	1.29689	1.37433	1.44587	1.5035	1.50947	1.54802
	2.82579	1.17799	1.16218	1.16218	1.17019	1.21633	1.25203	1.2966	1.37386	1.44549	1.50286	1.50891	1.54736
	2.82352	1.17782	1.16193	1.16193	1.16996	1.21609	1.25181	1.29627	1.37348	1.44518	1.50233	1.50843	1.54682
	2.82065	1.17761	1.16161	1.16161	1.16967	1.21579	1.25154	1.29574	1.373	1.44479	1.50166	1.50783	1.54614
	2.81785	1.17741	1.1613	1.1613	1.16938	1.2155	1.25127	1.29522	1.37252	1.44441	1.50101	1.50725	1.54548
	2.81548	1.17723	1.16103	1.16103	1.16914	1.21525	1.25104	1.29478	1.37212	1.44409	1.50046	1.50675	1.54491
	2.81279	1.17716	1.16074	1.16074	1.1688	1.21497	1.25079	1.29429	1.37167	1.44372	1.49983	1.50619	1.54426
	2.81036	1.17712	1.16047	1.16047	1.1685	1.21471	1.25056	1.29384	1.37126	1.44339	1.49927	1.50568	1.54365
	2.80752	1.17706	1.16015	1.16015	1.16814	1.21441	1.25029	1.29331	1.37079	1.443	1.49861	1.50509	1.54294
	2.80481	1.177	1.15985	1.15985	1.1678	1.21413	1.25003	1.29281	1.37033	1.44263	1.49801	1.50452	1.54226
	2.80221	1.17695	1.15956	1.15956	1.16748	1.21386	1.24978	1.29233	1.36989	1.44228	1.49759	1.50398	1.54161
	2.79948	1.17662	1.15926	1.15926	1.16713	1.21357	1.24952	1.29182	1.36943	1.44191	1.49714	1.5034	1.54092
	2.79703	1.17626	1.15899	1.15899	1.16682	1.21328	1.24929	1.29137	1.36902	1.44158	1.49674	1.50289	1.54031
	2.79427	1.17585	1.15868	1.15868	1.16648	1.21295	1.24903	1.29086	1.36856	1.4412	1.49629	1.50232	1.53962
	2.79144	1.17544	1.15837	1.15837	1.16612	1.21261	1.24876	1.29034	1.36808	1.44082	1.49583	1.50172	1.53891
	2.789	1.17508	1.15809	1.15809	1.16582	1.21232	1.24852	1.28989	1.36767	1.44048	1.49543	1.50121	1.5383
	2.78616	1.1747	1.15778	1.15778	1.16546	1.21198	1.24825	1.28936	1.36719	1.4401	1.49496	1.50062	1.53758
	2.78322	1.17432	1.15745	1.15745	1.16509	1.21163	1.24797	1.28882	1.3667	1.4397	1.49448	1.50001	1.53685
	2.7808	1.17401	1.15718	1.15718	1.16479	1.21134	1.24774	1.28837	1.3663	1.43937	1.49409	1.4995	1.53624
	2.7779	1.17373	1.15686	1.15686	1.16442	1.21099	1.24747	1.28783	1.36582	1.43897	1.49361	1.49889	1.53551
	2.77543	1.17367	1.15659	1.15659	1.16411	1.21069	1.24723	1.28738	1.36541	1.43864	1.49321	1.49838	1.53489
	2.77256	1.17361	1.15627	1.15627	1.16375	1.21035	1.24696	1.28685	1.36493	1.43825	1.49274	1.49778	1.53417
	2.76978	1.17355	1.15599	1.15599	1.1634	1.21002	1.24669	1.28633	1.36447	1.43777	1.49228	1.4972	1.53348
	2.76719	1.1735	1.15573	1.15573	1.16308	1.20971	1.24645	1.2859	1.36404	1.4373	1.49186	1.49665	1.53283
	2.76432	1.17321	1.15544	1.15544	1.16272	1.20936	1.24618	1.2855	1.36356	1.43678	1.49139	1.49606	1.53211
	2.76188	1.17281	1.1552	1.1552	1.16241	1.20907	1.24594	1.28516	1.36315	1.43634	1.49099	1.49555	1.5315
	2.75889	1.17231	1.1549	1.1549	1.16204	1.20871	1.24566	1.28474	1.36266	1.4358	1.4905	1.49492	1.53075
	2.75598	1.17182	1.1546	1.1546	1.16167	1.20837	1.24538	1.28433	1.36217	1.43527	1.49002	1.49426	1.52987
	2.75344	1.1714	1.15435	1.15435	1.16135	1.20814	1.24514	1.28397	1.36175	1.43481	1.48958	1.49365	1.52905
	2.75054	1.17106	1.15406	1.15406	1.16099	1.20788	1.24486	1.28356	1.36127	1.43428	1.48896	1.49295	1.52812
	2.74763	1.17073	1.15376	1.15376	1.16062	1.20761	1.24459	1.28315	1.36078	1.43376	1.48835	1.49225	1.52719
	2.74502	1.17043	1.1535	1.1535	1.16029	1.20737	1.24434	1.28278	1.36035	1.43328	1.4878	1.49163	1.52635
	2.74218	1.1701	1.15322	1.15322	1.15994	1.20712	1.24407	1.28238	1.35988	1.43277	1.48719	1.49094	1.52544
	2.73953	1.16994	1.15295	1.15295	1.15961	1.20688	1.24382	1.28201	1.35944	1.43229	1.48663	1.4903	1.52459
	2.73665	1.16992	1.15266	1.15266	1.15926	1.20661	1.24337	1.28161	1.35896	1.43177	1.48602	1.48961	1.52367
	2.73362	1.1699	1.15236	1.15236	1.15889	1.20634	1.2428	1.28118	1.35846	1.43122	1.48538	1.48888	1.5227
	2.73104	1.16988	1.1521	1.1521	1.15859	1.2061	1.24232	1.28082	1.35801	1.43075	1.48484	1.48826	1.52187
	2.72806	1.16949	1.1518	1.1518	1.15823	1.20583	1.24176	1.2804	1.3575	1.43021	1.48421	1.48755	1.52092
	2.7251	1.16905	1.1515	1.1515	1.15788	1.20556	1.2412	1.27998	1.35698	1.42967	1.48358	1.48683	1.51997
	2.72245	1.16866	1.15123	1.15123	1.15756	1.20532	1.2407	1.27961	1.35652	1.42919	1.48302	1.4862	1.51912
	2.71949	1.16823	1.15093	1.15093	1.15721	1.20505	1.24015	1.27919	1.35601	1.42865	1.48239	1.48549	1.51817
	2.71688	1.16787	1.15067	1.15067	1.1569	1.20482	1.23966	1.27883	1.35556	1.42818	1.48184	1.48486	1.51734
	2.71379	1.16748	1.15036	1.15036	1.15653	1.20454	1.23908	1.27839	1.35502	1.42762	1.48119	1.48411	1.51634
	2.71087	1.16711	1.15007	1.15007	1.15618	1.20427	1.23853	1.27798	1.35451	1.42706	1.48057	1.48341	1.51541
	2.70821	1.16677	1.1498	1.1498	1.15586	1.20403	1.23803	1.27761	1.35405	1.42653	1.48001	1.48277	1.51456
	2.70516	1.16651	1.14946	1.14946	1.1555	1.20375	1.23746	1.27718	1.35352	1.42592	1.47931	1.48204	1.51358
	2.70255	1.16639	1.14915	1.14915	1.15518	1.2035	1.23697	1.27681	1.35307	1.4254	1.47869	1.48141	1.51274
	2.69949	1.16626	1.14879	1.14879	1.15482	1.20308	1.23639	1.27638	1.35254	1.42479	1.47797	1.48067	1.51176
	2.6964	1.16613	1.14843	1.14843	1.15445	1.20266	1.23581	1.27594	1.352	1.42417	1.47725	1.47993	1.51061
	2.69381	1.16622	1.14812	1.14812	1.15414	1.20231	1.23532	1.27558	1.35155	1.42366	1.47664	1.47931	1.50952
	2.69079	1.16674	1.14777	1.14777	1.15378	1.2019	1.23476	1.27515	1.35103	1.42306	1.47593	1.47858	1.50826
	2.68768	1.16727	1.1474	1.1474	1.15341	1.20148	1.23417	1.27472	1.35049	1.42244	1.47519	1.47784	1.50696
	2.68499	1.16732	1.14709	1.14709	1.15309	1.20111	1.23367	1.27434	1.35002	1.4219	1.47456	1.47719	1.50583
	2.68186	1.16642	1.14672	1.14672	1.15271	1.20069	1.23308	1.2739	1.34948	1.42128	1.47382	1.47644	1.50452
	2.67921	1.16565	1.14641	1.14641	1.1524	1.20033	1.23258	1.27353	1.34902	1.42075	1.4732	1.4758	1.50341
	2.6764	1.16484	1.14607	1.14607	1.15206	1.19994	1.23205	1.27313	1.3484	1.42019	1.47254	1.47506	1.50224
	2.67355	1.16418	1.14574	1.14574	1.15172	1.19956	1.23152	1.27273	1.34776	1.41962	1.47187	1.47413	1.50105
	2.67107	1.16379	1.14545	1.14545	1.15142	1.19922	1.23108	1.27238	1.3472	1.41912	1.47129	1.47332	1.50001
	2.66825	1.16336	1.14511	1.14511	1.15108	1.19884	1.23069	1.27194	1.34657	1.41856	1.47062	1.4724	1.49883
	2.6653	1.1629	1.14477	1.14477	1.15069	1.19843	1.23028	1.27149	1.34591	1.41797	1.46993	1.47144	1.49759
	2.6628	1.16246	1.14447	1.14447	1.15036	1.19809	1.22993	1.27111	1.34535	1.41748	1.46934	1.47062	1.49655
	2.65997	1.16192	1.14414	1.14414	1.14998	1.19771	1.22953	1.27068	1.34471	1.41691	1.4687	1.4697	1.49536
	2.65742	1.16143	1.14384	1.14384	1.14964	1.19736	1.22918	1.27029	1.34414	1.4164	1.46814	1.46886	1.49429
	2.65455	1.16088	1.1435	1.1435	1.14926	1.19697	1.22878	1.26985	1.34349	1.41583	1.4675	1.46793	1.4931
	2.65163	1.1604	1.14316	1.14316	1.14887	1.19658	1.22837	1.2694	1.34284	1.4151	1.46685	1.46697	1.49187
	2.64905	1.16001	1.14278	1.14278	1.14853	1.19626	1.22801	1.269	1.34226	1.41444	1.46628	1.46613	1.49083
	2.6462	1.15959	1.14229	1.14229	1.14815	1.1959	1.22761	1.26857	1.34162	1.41372	1.46565	1.4652	1.48981
	2.64365	1.1592	1.14186	1.14186	1.14781	1.19558	1.22725	1.26818	1.34104	1.41308	1.46509	1.46437	1.4889
	2.64067	1.15895	1.14135	1.14135	1.14741	1.1952	1.22684	1.26772	1.34037	1.41232	1.46442	1.46339	1.48783
	2.63777	1.15877	1.14086	1.14086	1.14702	1.19483	1.22643	1.26728	1.33972	1.41159	1.46378	1.46245	1.48679
	2.63517	1.1586	1.14041	1.14041	1.14668	1.19451	1.22607	1.26688	1.33914	1.41093	1.46321	1.4616	1.48586
	2.63228	1.15816	1.13992	1.13992	1.14629	1.19414	1.22566	1.26644	1.33849	1.4102	1.46257	1.46066	1.48482
	2.62935	1.15772	1.13942	1.13942	1.1459	1.19377	1.22526	1.26599	1.33783	1.40946	1.46192	1.4597	1.48377
	2.62673	1.15731	1.13897	1.13897	1.14556	1.19344	1.22489	1.26559	1.33724	1.4088	1.46134	1.45885	1.48284
	2.62387	1.15687	1.13849	1.13849	1.14517	1.19308	1.22449	1.26515	1.3366	1.40807	1.4607	1.45791	1.48181
	2.6212	1.15643	1.13803	1.13803	1.14482	1.19274	1.22412	1.26474	1.33601	1.4074	1.46011	1.45704	1.48085
	2.61828	1.15596	1.13753	1.13753	1.14443	1.19238	1.22371	1.26429	1.33542	1.40666	1.45906	1.45609	1.47981
	2.61528	1.15548	1.13702	1.13702	1.14403	1.192	1.22329	1.26383	1.33482	1.40588	1.45798	1.45512	1.47873
	2.61261	1.15488	1.13659	1.13659	1.14367	1.19167	1.22292	1.26342	1.33428	1.40519	1.45702	1.45433	1.47777
	2.60976	1.15415	1.13629	1.13629	1.1433	1.19136	1.22252	1.26299	1.3337	1.40445	1.456	1.45347	1.47675
	2.60702	1.15346	1.136	1.136	1.14281	1.19105	1.22214	1.26257	1.33315	1.40374	1.45501	1.45266	1.47577
	2.60402	1.15269	1.13568	1.13568	1.1422	1.19072	1.22172	1.26211	1.33254	1.40295	1.45393	1.45176	1.47469
	2.60104	1.15288	1.13537	1.13537	1.14159	1.19038	1.2213	1.26165	1.33194	1.40218	1.45286	1.45087	1.47363
	2.59843	1.15308	1.1351	1.1351	1.14106	1.19009	1.22094	1.26125	1.33141	1.4015	1.45192	1.45009	1.47269
	2.59541	1.15332	1.13478	1.13478	1.14044	1.18975	1.22051	1.26079	1.3308	1.40071	1.45088	1.44918	1.47161
	2.59239	1.15322	1.13446	1.13446	1.13983	1.18942	1.22009	1.26033	1.33019	1.39993	1.44989	1.44828	1.47053
	2.58969	1.15266	1.13418	1.13418	1.13928	1.18912	1.2197	1.25992	1.32964	1.39923	1.44901	1.44748	1.46956
	2.58673	1.15203	1.13386	1.13386	1.13867	1.18858	1.21923	1.25946	1.32905	1.39846	1.44803	1.44659	1.4685
	2.58395	1.15145	1.13357	1.13357	1.1381	1.18796	1.21879	1.25904	1.32848	1.39773	1.44712	1.44576	1.4675
	2.58092	1.15093	1.13325	1.13325	1.13749	1.18729	1.21831	1.25857	1.32787	1.39693	1.44612	1.44486	1.46642
	2.5779	1.15047	1.13293	1.13293	1.13687	1.18662	1.21784	1.2581	1.32726	1.3961	1.44513	1.44395	1.46534
	2.57526	1.15006	1.13266	1.13266	1.13633	1.18603	1.21742	1.25755	1.32673	1.39537	1.44428	1.44316	1.46439
	2.57219	1.14983	1.13233	1.13233	1.1357	1.18535	1.21693	1.25691	1.32611	1.39452	1.44344	1.44225	1.46329
	2.56912	1.14959	1.13201	1.13201	1.13508	1.18468	1.21645	1.25626	1.32548	1.39367	1.4426	1.44133	1.46198
	2.56639	1.14938	1.13172	1.13172	1.13455	1.18412	1.21602	1.25569	1.32493	1.39291	1.44185	1.44051	1.46081
	2.56337	1.14903	1.13137	1.13137	1.13419	1.1835	1.21554	1.25506	1.32432	1.39208	1.44102	1.43961	1.4595
	2.56064	1.14848	1.13106	1.13106	1.13386	1.18294	1.21511	1.25449	1.32377	1.39132	1.44027	1.43879	1.45833
	2.55759	1.14788	1.13071	1.13071	1.1335	1.18231	1.21463	1.25385	1.32315	1.39048	1.43943	1.43788	1.45701
	2.55435	1.14724	1.13034	1.13034	1.13312	1.18195	1.21412	1.25317	1.3225	1.38977	1.43854	1.43692	1.45562
	2.55168	1.14679	1.13003	1.13003	1.1328	1.18165	1.21369	1.25261	1.32196	1.38924	1.4378	1.43612	1.45446
	2.54858	1.1463	1.12968	1.12968	1.13243	1.18131	1.2132	1.25196	1.32094	1.38863	1.43695	1.43519	1.45313
	2.54547	1.14593	1.12932	1.12932	1.13206	1.18097	1.21271	1.25131	1.31989	1.38801	1.43609	1.43426	1.45179
	2.54277	1.14599	1.12901	1.12901	1.13174	1.18067	1.21229	1.25075	1.31897	1.38747	1.43505	1.43345	1.45063
	2.53967	1.14606	1.12865	1.12865	1.13137	1.18021	1.2118	1.2501	1.31792	1.38685	1.43382	1.43253	1.44929
	2.53684	1.14612	1.12833	1.12833	1.13103	1.17955	1.21135	1.2495	1.31696	1.38612	1.4327	1.43168	1.44807
	2.53367	1.14532	1.12797	1.12797	1.13066	1.1788	1.21085	1.24884	1.31589	1.38496	1.43145	1.43074	1.4467
	2.53058	1.14415	1.12761	1.12761	1.13029	1.17808	1.21036	1.24819	1.31484	1.38384	1.43023	1.42964	1.44537
	2.52796	1.14316	1.12731	1.12731	1.12998	1.17747	1.20994	1.24764	1.31395	1.38288	1.4293	1.4286	1.44424
	2.52512	1.14223	1.12698	1.12698	1.12964	1.1768	1.2095	1.24705	1.31298	1.38185	1.42829	1.42748	1.44302
	2.52256	1.14177	1.12667	1.12667	1.12933	1.17633	1.20909	1.24651	1.31211	1.38092	1.42738	1.42647	1.44191
	2.51969	1.14125	1.12623	1.12623	1.12899	1.17583	1.20864	1.24591	1.31114	1.37975	1.42652	1.42534	1.44068
	2.51684	1.14075	1.1258	1.1258	1.12865	1.17534	1.20819	1.24531	1.31018	1.37836	1.42584	1.42421	1.43945
	2.51413	1.14056	1.12538	1.12538	1.12827	1.17488	1.20776	1.24475	1.30926	1.37703	1.42519	1.42314	1.43828
	2.51121	1.14048	1.12494	1.12494	1.12779	1.17438	1.2073	1.24413	1.30826	1.3756	1.42449	1.42199	1.43702
	2.50832	1.1404	1.12449	1.12449	1.12731	1.17395	1.20684	1.24353	1.30729	1.37419	1.4238	1.42085	1.43578
	2.50569	1.14003	1.12409	1.12409	1.12688	1.17369	1.20628	1.24298	1.30639	1.37345	1.42272	1.41981	1.43464
	2.50288	1.13913	1.12366	1.12366	1.12642	1.17343	1.20563	1.24239	1.30544	1.37268	1.42148	1.4187	1.43343
	2.50028	1.1383	1.12327	1.12327	1.12599	1.17318	1.20503	1.24185	1.30456	1.37197	1.42033	1.41768	1.43231
	2.49726	1.13734	1.1228	1.1228	1.12549	1.17289	1.20433	1.24121	1.30351	1.37114	1.41899	1.41648	1.43101
	2.49439	1.1372	1.12237	1.12237	1.12502	1.17261	1.20367	1.24061	1.30252	1.37035	1.41779	1.41535	1.42977
	2.49174	1.13709	1.12196	1.12196	1.12459	1.17175	1.20306	1.24006	1.3016	1.36961	1.4172	1.41431	1.42863
	2.4888	1.13683	1.12151	1.12151	1.1241	1.17057	1.20239	1.23944	1.30058	1.36864	1.41655	1.41314	1.42736
	2.48615	1.13641	1.12111	1.12111	1.12367	1.1695	1.20178	1.23862	1.29967	1.36776	1.41596	1.4121	1.42612
	2.48321	1.13595	1.12072	1.12072	1.12318	1.16831	1.2011	1.23766	1.29865	1.36679	1.4153	1.41094	1.42472
	2.48024	1.13548	1.12037	1.12037	1.1227	1.16748	1.20041	1.23669	1.29762	1.3658	1.41441	1.40976	1.42331
	2.47754	1.1351	1.12005	1.12005	1.12225	1.16696	1.19979	1.23582	1.29668	1.36491	1.41321	1.4087	1.42203
	2.47467	1.13468	1.11971	1.11971	1.12178	1.16641	1.19913	1.23488	1.29569	1.36391	1.41192	1.40757	1.42067
	2.47159	1.13423	1.11935	1.11935	1.12127	1.16581	1.19842	1.23387	1.29462	1.36264	1.41054	1.40635	1.41921
	2.46904	1.1336	1.11905	1.11905	1.12084	1.16532	1.19784	1.23304	1.29374	1.3616	1.40941	1.40535	1.418
	2.46599	1.13268	1.11869	1.11869	1.12029	1.16474	1.19713	1.23205	1.29268	1.36035	1.4079	1.40414	1.41655
	2.46343	1.13191	1.11839	1.11839	1.11984	1.16431	1.19654	1.23121	1.2918	1.3593	1.40652	1.40313	1.41534
	2.46034	1.13111	1.11802	1.11802	1.11929	1.16384	1.19583	1.23021	1.29073	1.35803	1.40486	1.40191	1.41387
	2.45739	1.13092	1.11768	1.11768	1.11876	1.16338	1.19515	1.22924	1.2897	1.35694	1.40327	1.40075	1.41247
	2.45468	1.13074	1.11736	1.11736	1.11828	1.16297	1.19453	1.22836	1.28876	1.3561	1.40181	1.39962	1.41118
	2.4517	1.13054	1.11701	1.11701	1.11775	1.16251	1.19384	1.22738	1.28773	1.35517	1.4003	1.39828	1.40976
	2.44889	1.12936	1.11666	1.11666	1.11725	1.16204	1.19319	1.22647	1.28676	1.3543	1.39892	1.39702	1.40843
	2.44596	1.12812	1.11612	1.11612	1.11673	1.16133	1.19252	1.22551	1.28574	1.35339	1.39749	1.39571	1.40704
	2.44277	1.12708	1.11554	1.11554	1.11616	1.16055	1.19178	1.22447	1.28464	1.3524	1.39595	1.39428	1.40553
	2.44012	1.12643	1.11505	1.11505	1.11569	1.15991	1.19117	1.22361	1.28372	1.35118	1.39486	1.3931	1.40427
	2.43708	1.12568	1.11449	1.11449	1.11515	1.15918	1.19047	1.22262	1.28267	1.34952	1.39362	1.39174	1.40283
	2.43406	1.12514	1.11394	1.11394	1.11461	1.15844	1.18978	1.22163	1.28164	1.34787	1.39238	1.39039	1.40139
	2.43132	1.12502	1.11344	1.11344	1.11412	1.15752	1.18914	1.22074	1.28071	1.34638	1.39126	1.38916	1.40009
	2.42836	1.12489	1.11289	1.11289	1.11359	1.15599	1.18846	1.21977	1.27971	1.34486	1.39005	1.38783	1.39869
	2.42552	1.12476	1.11237	1.11237	1.11312	1.15451	1.1878	1.21889	1.27875	1.34359	1.38863	1.38656	1.39734
	2.42252	1.12388	1.11182	1.11182	1.11263	1.15296	1.18711	1.21801	1.27773	1.34226	1.3871	1.38522	1.39592
	2.41952	1.12294	1.11108	1.11108	1.11214	1.1514	1.18642	1.21712	1.27672	1.34092	1.38557	1.38388	1.39449
	2.41683	1.1221	1.1104	1.1104	1.1117	1.15001	1.1858	1.21633	1.2758	1.33972	1.3842	1.38267	1.39322
	2.41351	1.12131	1.10957	1.10957	1.11116	1.14991	1.18503	1.21535	1.27468	1.33824	1.38251	1.38119	1.39164
	2.411	1.12078	1.10894	1.10894	1.11075	1.15061	1.18445	1.21461	1.27383	1.33724	1.38138	1.38006	1.39045
	2.40781	1.12011	1.10813	1.10813	1.11023	1.15149	1.18372	1.21367	1.27275	1.3361	1.38003	1.37864	1.38856
	2.4047	1.11961	1.10735	1.10735	1.10972	1.15236	1.183	1.21275	1.2717	1.33499	1.37871	1.37724	1.38667
	2.4019	1.11927	1.10665	1.10665	1.10927	1.15238	1.18236	1.21193	1.27075	1.33399	1.37753	1.37599	1.38496
	2.39888	1.11884	1.10588	1.10588	1.10877	1.15136	1.18166	1.21103	1.26972	1.33291	1.37625	1.37463	1.38312
	2.39577	1.11801	1.1051	1.1051	1.10827	1.15032	1.18094	1.21012	1.26867	1.3318	1.37448	1.37325	1.38123
	2.3931	1.11729	1.10443	1.10443	1.10783	1.14942	1.18032	1.20933	1.26777	1.33064	1.37284	1.37205	1.37961
	2.39	1.11645	1.10365	1.10365	1.10732	1.14837	1.17961	1.20842	1.26672	1.3292	1.37093	1.37066	1.37772
	2.38738	1.11572	1.10299	1.10299	1.1069	1.14749	1.179	1.20764	1.26583	1.32799	1.36932	1.36949	1.37612
	2.38441	1.11488	1.10243	1.10243	1.10632	1.14655	1.17832	1.20677	1.26482	1.32661	1.36736	1.36816	1.37432
	2.38152	1.11406	1.10189	1.10189	1.10559	1.14566	1.17759	1.20592	1.26385	1.32527	1.36543	1.36686	1.37256
	2.379	1.11356	1.10142	1.10142	1.10495	1.14489	1.17695	1.20517	1.26299	1.3241	1.36376	1.36552	1.37103
	2.37621	1.11325	1.10089	1.10089	1.10424	1.14404	1.17623	1.20435	1.26205	1.32252	1.3619	1.36391	1.36933
	2.37317	1.11291	1.10033	1.10033	1.10347	1.14311	1.17545	1.20345	1.26102	1.32078	1.35992	1.36216	1.36748
	2.37063	1.11263	1.09985	1.09985	1.10282	1.14233	1.1748	1.20271	1.26016	1.31933	1.35858	1.36069	1.36593
	2.36789	1.11174	1.09934	1.09934	1.10212	1.14179	1.1741	1.2019	1.25923	1.31776	1.35713	1.35911	1.36426
	2.36549	1.11094	1.09889	1.09889	1.10151	1.14133	1.17348	1.20119	1.25836	1.31639	1.35585	1.35772	1.3628
	2.36247	1.10993	1.09833	1.09833	1.10075	1.14076	1.17271	1.2003	1.25705	1.31469	1.35426	1.35599	1.36097
	2.35953	1.10902	1.09778	1.09778	1.1	1.1402	1.17196	1.19943	1.25577	1.31332	1.3527	1.35429	1.35918
	2.35697	1.1083	1.0973	1.0973	1.09935	1.13971	1.1713	1.19868	1.25465	1.31213	1.35131	1.35281	1.35762
	2.35385	1.10742	1.09671	1.09671	1.09851	1.13912	1.1705	1.19776	1.2533	1.31067	1.34962	1.35102	1.35572
	2.35139	1.10673	1.09622	1.09622	1.09785	1.13809	1.16987	1.19703	1.25223	1.30953	1.34829	1.3496	1.35422
	2.34856	1.10605	1.09558	1.09558	1.09708	1.13681	1.16911	1.19619	1.251	1.30821	1.34676	1.34796	1.3525
	2.34565	1.10539	1.09492	1.09492	1.0963	1.13549	1.16744	1.19507	1.24973	1.30658	1.34518	1.34628	1.35073
	2.34313	1.1048	1.09435	1.09435	1.09562	1.13436	1.16599	1.1941	1.24863	1.30476	1.34333	1.34483	1.3492
	2.34	1.10389	1.09364	1.09364	1.09477	1.13298	1.1642	1.1929	1.24727	1.30251	1.34098	1.34303	1.34729
	2.33741	1.10313	1.09305	1.09305	1.09407	1.13205	1.16271	1.19191	1.24614	1.30064	1.33902	1.34153	1.34474
	2.33446	1.10227	1.09238	1.09238	1.09327	1.13099	1.16102	1.19078	1.24486	1.29852	1.3368	1.33983	1.34176
	2.33169	1.10142	1.09175	1.09175	1.09252	1.12999	1.15943	1.18972	1.24366	1.29675	1.33471	1.33823	1.33897
	2.32893	1.10051	1.09112	1.09112	1.09178	1.12899	1.15785	1.18866	1.24246	1.29499	1.3326	1.33664	1.33618
	2.32605	1.09956	1.09046	1.09046	1.091	1.12795	1.15679	1.18755	1.2412	1.29314	1.33038	1.33498	1.33327
	2.32303	1.09857	1.08978	1.08978	1.09018	1.1269	1.15591	1.18639	1.23989	1.29121	1.32806	1.33324	1.33022
	2.32053	1.09808	1.08921	1.08921	1.08951	1.12609	1.15518	1.18544	1.2388	1.28962	1.32614	1.3318	1.3277
	2.31756	1.09762	1.08854	1.08854	1.08873	1.12512	1.15431	1.1843	1.23751	1.28779	1.32429	1.33008	1.3247
	2.31493	1.09722	1.08778	1.08778	1.08811	1.12427	1.15354	1.18329	1.23637	1.28638	1.32267	1.32857	1.32205
	2.31192	1.09676	1.08689	1.08689	1.0874	1.12329	1.15266	1.18214	1.23506	1.28477	1.32081	1.32665	1.31901
	2.309	1.0959	1.08602	1.08602	1.08671	1.12234	1.1518	1.18101	1.23378	1.28321	1.319	1.3237	1.31606
	2.30651	1.09515	1.08529	1.08529	1.08613	1.12158	1.15107	1.18006	1.2327	1.28188	1.31746	1.32119	1.31355
	2.3034	1.0942	1.08436	1.08436	1.08539	1.12082	1.15016	1.17887	1.23135	1.28021	1.31495	1.31804	1.3104
	2.30029	1.09319	1.08345	1.08345	1.08466	1.12006	1.14915	1.17768	1.22969	1.27845	1.31226	1.3149	1.30727
	2.29792	1.09202	1.08274	1.08274	1.0841	1.11948	1.14837	1.17677	1.22829	1.27701	1.31022	1.3125	1.30488
	2.29478	1.09049	1.08182	1.08182	1.08336	1.11872	1.14733	1.17556	1.22643	1.27511	1.30751	1.30933	1.30171
	2.29232	1.08933	1.08109	1.08109	1.08278	1.11811	1.14652	1.17462	1.22497	1.27362	1.30538	1.30685	1.29922
	2.28926	1.08871	1.08018	1.08018	1.08206	1.1173	1.1455	1.17345	1.22315	1.27176	1.30322	1.30375	1.29613
	2.28634	1.08811	1.07932	1.07932	1.08138	1.11627	1.14454	1.17233	1.22143	1.27	1.30138	1.30081	1.29347
	2.28368	1.08757	1.07862	1.07862	1.08075	1.11533	1.14366	1.17131	1.21985	1.26817	1.2997	1.29812	1.29113
	2.28068	1.08688	1.07786	1.07786	1.08004	1.11427	1.14267	1.17016	1.21807	1.26583	1.2978	1.29509	1.2885
	2.27788	1.08602	1.07714	1.07714	1.07924	1.11328	1.14174	1.16901	1.21641	1.26365	1.29604	1.29226	1.28604
	2.27494	1.08512	1.07639	1.07639	1.07836	1.11224	1.1404	1.16754	1.21467	1.26136	1.29402	1.28929	1.28346
	2.272	1.08421	1.07564	1.07564	1.07748	1.11118	1.13896	1.16608	1.21293	1.25907	1.29185	1.28632	1.28088
	2.26945	1.08336	1.07499	1.07499	1.07672	1.11018	1.13771	1.1648	1.21141	1.25708	1.28996	1.28393	1.27864
	2.26655	1.08221	1.07425	1.07425	1.07585	1.10904	1.13629	1.16336	1.2097	1.2547	1.28782	1.28138	1.27609
	2.26336	1.08095	1.07344	1.07344	1.07489	1.10778	1.13472	1.16177	1.2078	1.25202	1.28546	1.27857	1.27329
	2.26071	1.07991	1.07276	1.07276	1.0741	1.10674	1.13342	1.16044	1.20623	1.24979	1.283	1.27623	1.27096
	2.25782	1.07885	1.07202	1.07202	1.07323	1.10538	1.132	1.159	1.20452	1.24735	1.27905	1.27368	1.26842
	2.25555	1.07813	1.07144	1.07144	1.07255	1.10416	1.13089	1.15787	1.20317	1.24546	1.27596	1.27169	1.26643
	2.25261	1.0772	1.07069	1.07069	1.07167	1.10259	1.12944	1.1564	1.20143	1.24312	1.27194	1.2691	1.26384
	2.24997	1.07638	1.07001	1.07001	1.07088	1.10118	1.12821	1.15509	1.19987	1.24103	1.2688	1.26678	1.26153
	2.24748	1.07551	1.06891	1.06891	1.07014	1.09984	1.12705	1.15385	1.19839	1.23905	1.2666	1.26459	1.25934
	2.24468	1.0744	1.06767	1.06767	1.0693	1.09834	1.12574	1.15245	1.19673	1.23683	1.26412	1.26212	1.25688
	2.24231	1.07345	1.06662	1.06662	1.06856	1.09717	1.12464	1.15127	1.19533	1.23494	1.26202	1.26004	1.2548
	2.23955	1.0723	1.0654	1.0654	1.06752	1.0961	1.12335	1.14989	1.19296	1.2327	1.25958	1.2576	1.25237
	2.23676	1.07098	1.06417	1.06417	1.06647	1.09503	1.12205	1.1485	1.19034	1.23021	1.25711	1.25515	1.24992
	2.23414	1.06974	1.06301	1.06301	1.06548	1.09402	1.12083	1.14719	1.18787	1.22786	1.25472	1.25284	1.24725
	2.23161	1.06854	1.06189	1.06189	1.06453	1.09304	1.11965	1.14593	1.18549	1.2256	1.2524	1.25061	1.24434
	2.22873	1.06731	1.06062	1.06062	1.06345	1.09193	1.11831	1.14449	1.18279	1.22303	1.24977	1.24755	1.24105
	2.22628	1.06654	1.05964	1.05964	1.06252	1.09099	1.11689	1.14327	1.18048	1.22083	1.24753	1.24482	1.23823
	2.22349	1.06567	1.05856	1.05856	1.06147	1.09	1.11524	1.14151	1.17786	1.21833	1.24498	1.24171	1.23502
	2.2212	1.06495	1.05768	1.05768	1.06061	1.08919	1.11388	1.13979	1.17571	1.21598	1.24255	1.23917	1.2324
	2.21817	1.064	1.05651	1.05651	1.05947	1.08812	1.11209	1.13751	1.17286	1.21271	1.23901	1.23581	1.22892
	2.21548	1.06315	1.05548	1.05548	1.05845	1.08716	1.11049	1.13548	1.17033	1.20979	1.23585	1.23281	1.22583
	2.21299	1.06236	1.05452	1.05452	1.05752	1.08628	1.10902	1.13361	1.16799	1.2071	1.23294	1.23005	1.22297
	2.21029	1.0615	1.05348	1.05348	1.0565	1.08533	1.10742	1.13158	1.16546	1.20419	1.22979	1.22705	1.21988
	2.20751	1.06053	1.05241	1.05241	1.05545	1.08411	1.10568	1.12949	1.16284	1.20148	1.22658	1.22396	1.21669
	2.20491	1.05912	1.05141	1.05141	1.05448	1.08282	1.10405	1.12753	1.1604	1.19906	1.22381	1.22107	1.2137
	2.20237	1.05775	1.05042	1.05042	1.05324	1.08155	1.10245	1.12561	1.15801	1.19669	1.22109	1.21809	1.21078
	2.1997	1.0563	1.04939	1.04939	1.05191	1.08022	1.10077	1.1236	1.15561	1.1942	1.21823	1.21458	1.20768
	2.19702	1.05485	1.04836	1.04836	1.05058	1.07889	1.09909	1.12159	1.15332	1.1917	1.21537	1.21107	1.20375
	2.19426	1.05337	1.0473	1.0473	1.04921	1.07751	1.09736	1.1195	1.15094	1.18913	1.21242	1.20744	1.19969
	2.19178	1.05204	1.04635	1.04635	1.04798	1.07618	1.09581	1.11763	1.14882	1.18668	1.20916	1.20419	1.19606
	2.18879	1.05044	1.0451	1.0451	1.04649	1.07405	1.09393	1.11537	1.14625	1.1832	1.20476	1.20025	1.19165
	2.1866	1.04963	1.0442	1.0442	1.0454	1.07249	1.09256	1.11373	1.14438	1.18067	1.20155	1.19739	1.18845
	2.18358	1.04852	1.04294	1.04294	1.0439	1.07033	1.09074	1.11144	1.14178	1.17716	1.1971	1.19342	1.184
	2.18083	1.04751	1.0418	1.0418	1.04253	1.06838	1.08913	1.10937	1.13943	1.17397	1.1932	1.18981	1.17997
	2.1784	1.04661	1.04079	1.04079	1.04132	1.06686	1.08771	1.10753	1.13734	1.17115	1.18985	1.18661	1.17639
	2.17572	1.04536	1.03968	1.03968	1.03999	1.06572	1.08614	1.10551	1.13504	1.16804	1.18616	1.18309	1.17245
	2.17277	1.04382	1.03845	1.03845	1.03854	1.06446	1.08442	1.10328	1.13251	1.16477	1.18209	1.17921	1.1681
	2.17049	1.04262	1.03751	1.03751	1.03747	1.06349	1.08308	1.10157	1.13055	1.16228	1.17895	1.17622	1.16472
	2.16747	1.04104	1.03625	1.03625	1.03604	1.06221	1.08132	1.09929	1.12796	1.15898	1.17479	1.17225	1.16023
	2.1651	1.03988	1.03527	1.03527	1.03493	1.0612	1.07993	1.09742	1.12593	1.15639	1.17161	1.16914	1.15672
	2.16243	1.03864	1.03417	1.03417	1.03367	1.06006	1.07837	1.09532	1.12364	1.15348	1.16805	1.16563	1.15275
	2.15965	1.03735	1.03297	1.03297	1.03236	1.0585	1.07674	1.09313	1.12126	1.15045	1.16433	1.16198	1.14863
	2.157	1.03612	1.0315	1.0315	1.03111	1.05682	1.07518	1.09104	1.1183	1.14756	1.16079	1.1585	1.14469
	2.15436	1.03494	1.03003	1.03003	1.02986	1.05515	1.07362	1.08896	1.11517	1.14445	1.15726	1.15487	1.14077
	2.15142	1.0337	1.0284	1.0284	1.02848	1.05329	1.07188	1.08664	1.11168	1.14097	1.15333	1.149	1.1364
	2.14913	1.03273	1.02713	1.02713	1.0274	1.05183	1.07052	1.08483	1.10896	1.13826	1.15025	1.14442	1.13267
	2.14633	1.03155	1.02558	1.02558	1.02608	1.05006	1.06887	1.08263	1.10565	1.13495	1.14649	1.13883	1.12632
	2.14384	1.03048	1.02419	1.02419	1.0249	1.04848	1.0674	1.08066	1.10269	1.132	1.14314	1.13385	1.12065
	2.14112	1.02842	1.02268	1.02268	1.02362	1.04688	1.06579	1.07852	1.09947	1.12879	1.13949	1.12842	1.11448
	2.13829	1.02627	1.02111	1.02111	1.02229	1.04521	1.06412	1.07621	1.09611	1.12538	1.13569	1.12276	1.10805
	2.13576	1.02435	1.01971	1.01971	1.02109	1.04373	1.06262	1.07407	1.09311	1.1203	1.13212	1.11776	1.1023
	2.13302	1.02274	1.01819	1.01819	1.01968	1.04212	1.06061	1.07176	1.08987	1.1148	1.12723	1.11253	1.09609
	2.13047	1.02128	1.01671	1.01671	1.01804	1.04062	1.05833	1.0696	1.08684	1.10967	1.12267	1.10764	1.09034
	2.12794	1.01984	1.01524	1.01524	1.01642	1.03913	1.05608	1.06747	1.08348	1.1046	1.11816	1.10281	1.08471
	2.12556	1.01848	1.01385	1.01385	1.01489	1.03772	1.05395	1.06545	1.08025	1.09981	1.11391	1.09825	1.07939
	2.12321	1.01726	1.01249	1.01249	1.01339	1.03623	1.05185	1.06347	1.07707	1.0957	1.10971	1.09375	1.07415
	2.12079	1.01608	1.01108	1.01108	1.01183	1.03469	1.04968	1.06142	1.07378	1.09178	1.10526	1.08912	1.06875
	2.11823	1.01484	1.00959	1.00959	1.01019	1.03307	1.0474	1.05926	1.07032	1.08764	1.09886	1.08422	1.06304
	2.11601	1.01376	1.0083	1.0083	1.00877	1.03166	1.04542	1.05738	1.06731	1.08405	1.0933	1.07997	1.05809
	2.11347	1.01243	1.00682	1.00682	1.00714	1.03005	1.04315	1.05524	1.06387	1.07995	1.08695	1.07512	1.05243
	2.11139	1.01101	1.00561	1.00561	1.00581	1.02872	1.04129	1.05289	1.06105	1.07658	1.08174	1.07081	1.04779
	2.10868	1.00917	1.00404	1.00404	1.00407	1.02688	1.03857	1.04971	1.05721	1.0722	1.07558	1.06509	1.04157
	2.10626	1.00753	1.00263	1.00263	1.00252	1.02431	1.03582	1.04688	1.05344	1.06813	1.07086	1.05998	1.03575
	2.1039	1.00592	1.00126	1.00126	1.00101	1.02179	1.03313	1.04412	1.04976	1.06396	1.06625	1.05498	1.03006
	2.10151	1.00439	0.99986	0.99986	0.99947	1.01923	1.0304	1.04131	1.04603	1.05974	1.06157	1.04992	1.02429
	2.09888	1.00274	0.99813	0.99813	0.99779	1.01643	1.02741	1.03823	1.04194	1.0551	1.05643	1.04436	1.01796
	2.09676	1.00141	0.99674	0.99674	0.99643	1.01417	1.025	1.03575	1.03863	1.05136	1.05229	1.03988	1.01285
	2.09416	0.99977	0.99503	0.99503	0.9947	1.01191	1.02204	1.0327	1.03458	1.04677	1.0471	1.03438	1.00659
	2.09199	0.9982	0.9936	0.9936	0.99326	1.01015	1.01958	1.03016	1.03121	1.04295	1.04186	1.0298	1.00137
	2.08952	0.99612	0.99197	0.99197	0.99161	1.00814	1.01705	1.02726	1.02627	1.03858	1.03588	1.02443	0.99541
	2.087	0.994	0.99032	0.99032	0.98994	1.00609	1.01457	1.02424	1.02037	1.03323	1.0298	1.0182	0.98927
	2.08474	0.99211	0.98883	0.98883	0.98844	1.00426	1.01235	1.02045	1.01506	1.02839	1.02434	1.01261	0.98304
	2.08232	0.9902	0.98724	0.98724	0.98683	1.00229	1.00996	1.01638	1.00937	1.02319	1.01847	1.00661	0.97637
	2.08015	0.9885	0.98581	0.98581	0.98538	1.00052	1.00782	1.01274	1.00427	1.01854	1.01323	1.00124	0.97039
	2.07757	0.98647	0.98411	0.98411	0.98367	0.9984	1.00528	1.00841	0.99821	1.01301	1.00688	0.99486	0.96328
	2.07505	0.9845	0.98246	0.98246	0.98199	0.99631	1.0028	1.00419	0.99308	1.00762	1.00057	0.98864	0.95636
	2.07295	0.98294	0.98107	0.98107	0.98059	0.99456	1.00072	1.00065	0.98892	1.00311	0.99527	0.98343	0.95056
	2.07043	0.98112	0.97936	0.97936	0.97892	0.99247	0.99824	0.99642	0.98395	0.9976	0.98894	0.97719	0.94361
	2.06781	0.97924	0.97748	0.97748	0.97718	0.99029	0.99566	0.99203	0.97878	0.99161	0.98236	0.97071	0.9364
	2.06573	0.97775	0.976	0.976	0.97579	0.98857	0.99342	0.98882	0.97468	0.98685	0.97713	0.96531	0.93068
	2.06326	0.97598	0.97423	0.97423	0.97415	0.98651	0.99035	0.98518	0.96981	0.98119	0.97093	0.95801	0.92311
	2.06114	0.9745	0.97271	0.97271	0.97274	0.98474	0.98771	0.98206	0.96562	0.97634	0.96528	0.95175	0.91596
	2.05859	0.97272	0.97089	0.97089	0.97105	0.98218	0.98454	0.97831	0.96058	0.97051	0.95834	0.94422	0.90737
	2.05603	0.97093	0.96905	0.96905	0.96913	0.97959	0.98135	0.97453	0.95507	0.96463	0.95136	0.93664	0.89871
	2.05392	0.96946	0.96754	0.96754	0.96744	0.97747	0.97874	0.97143	0.95056	0.95981	0.94563	0.93043	0.89162
	2.05132	0.9675	0.96568	0.96568	0.96536	0.97486	0.97551	0.96761	0.94498	0.95357	0.93855	0.92275	0.88285
	2.04899	0.96558	0.96401	0.96401	0.96349	0.97251	0.97261	0.96418	0.93998	0.94755	0.93222	0.91587	0.875
	2.04666	0.96366	0.96235	0.96235	0.96162	0.97016	0.96972	0.96075	0.93497	0.94151	0.92587	0.90898	0.86714
	2.04429	0.9617	0.96065	0.96065	0.95972	0.96778	0.96677	0.95726	0.92988	0.93538	0.91617	0.90197	0.85914
	2.04218	0.95996	0.95898	0.95898	0.95803	0.96559	0.96414	0.95415	0.92535	0.92992	0.90701	0.89574	0.85201
	2.03956	0.95729	0.95654	0.95654	0.95593	0.9628	0.96076	0.9501	0.91958	0.92313	0.89564	0.88373	0.84068
	2.03718	0.95438	0.95432	0.95432	0.95402	0.96026	0.95756	0.94566	0.91329	0.91698	0.88533	0.87257	0.82885
	2.03514	0.95188	0.95241	0.95241	0.95239	0.95809	0.95482	0.94185	0.9079	0.91171	0.87648	0.863	0.81872
	2.03258	0.94875	0.95003	0.95003	0.95034	0.95537	0.95139	0.93709	0.90115	0.90373	0.86627	0.85102	0.80603
	2.03048	0.94698	0.94807	0.94807	0.94866	0.95313	0.94857	0.93317	0.8956	0.89486	0.85878	0.84117	0.7956
	2.02808	0.94513	0.94583	0.94583	0.94673	0.95057	0.94535	0.92869	0.88925	0.88471	0.85021	0.82989	0.78366
	2.02548	0.94311	0.9434	0.9434	0.94465	0.9478	0.94185	0.92383	0.88238	0.87373	0.84094	0.81769	0.77074
	2.02351	0.94159	0.94156	0.94156	0.94307	0.94567	0.9392	0.92015	0.87716	0.86539	0.8339	0.80844	0.76094
	2.02101	0.93966	0.93923	0.93923	0.94083	0.94291	0.93585	0.9155	0.87057	0.85485	0.825	0.79852	0.75056
	2.01859	0.93724	0.93697	0.93697	0.93756	0.94024	0.9326	0.91097	0.86358	0.84479	0.81636	0.78896	0.74052
	2.01646	0.93502	0.93499	0.93499	0.93469	0.93788	0.92974	0.907	0.85735	0.83738	0.8087	0.78056	0.73169
	2.01411	0.93257	0.93279	0.93279	0.93152	0.93529	0.92643	0.90261	0.85046	0.8292	0.79984	0.77129	0.72194
	2.01186	0.93022	0.93024	0.93024	0.92848	0.93279	0.9226	0.89834	0.84386	0.82136	0.79134	0.76239	0.71259
	2.00968	0.92796	0.92737	0.92737	0.92555	0.93039	0.9189	0.89312	0.83749	0.81379	0.78314	0.75381	0.70358
	2.00712	0.92531	0.92399	0.92399	0.92209	0.92756	0.91453	0.88697	0.82998	0.80487	0.77348	0.7437	0.69295
	2.00516	0.92331	0.92141	0.92141	0.91946	0.9254	0.91121	0.88228	0.82426	0.79806	0.76611	0.73599	0.68484
	2.00284	0.92093	0.91834	0.91834	0.91633	0.92104	0.90726	0.87671	0.81746	0.78998	0.75736	0.72683	0.67521
	2.00064	0.91868	0.91544	0.91544	0.91336	0.91683	0.90351	0.87143	0.81007	0.78233	0.74907	0.71815	0.66609
	1.99847	0.91646	0.91259	0.91259	0.91044	0.91268	0.89983	0.86623	0.79964	0.77406	0.74039	0.7096	0.65647
	1.99642	0.91435	0.90989	0.90989	0.90768	0.90876	0.89634	0.86132	0.78978	0.76527	0.73075	0.70063	0.64598
	1.9946	0.91238	0.90747	0.90747	0.90521	0.90526	0.89323	0.85694	0.78098	0.75742	0.72214	0.69222	0.63661
	1.99243	0.91004	0.90461	0.90461	0.90229	0.90111	0.88954	0.85173	0.77053	0.74809	0.71191	0.68224	0.62549
	1.99056	0.90803	0.90214	0.90214	0.89987	0.89766	0.88636	0.84725	0.76153	0.74007	0.7031	0.67365	0.61592
	1.98854	0.90585	0.89948	0.89948	0.89725	0.89424	0.88261	0.8424	0.7518	0.7314	0.69359	0.66437	0.60557
	1.98637	0.90352	0.89663	0.89663	0.89444	0.89057	0.87582	0.83721	0.74195	0.7221	0.6834	0.65442	0.59449
	1.98446	0.90124	0.8941	0.8941	0.89196	0.88733	0.86982	0.83243	0.73378	0.71389	0.67439	0.64563	0.58469
	1.98265	0.89888	0.89172	0.89172	0.88961	0.88426	0.86414	0.82689	0.72605	0.70612	0.66586	0.63731	0.57542
	1.98078	0.89644	0.88924	0.88924	0.88718	0.88108	0.85825	0.82115	0.71803	0.69785	0.65328	0.62868	0.5658
	1.97879	0.89385	0.88662	0.88662	0.88459	0.8777	0.85201	0.81506	0.70954	0.68821	0.6399	0.61954	0.55561
	1.97677	0.89123	0.88396	0.88396	0.88198	0.87429	0.84569	0.8089	0.70094	0.67845	0.62635	0.61028	0.5453
	1.97488	0.88876	0.88146	0.88146	0.87952	0.87107	0.83974	0.80309	0.69284	0.66925	0.61359	0.60156	0.53619
	1.97294	0.88562	0.87891	0.87891	0.87701	0.8678	0.83368	0.79717	0.68459	0.65988	0.60059	0.59268	0.52692
	1.97097	0.88184	0.87631	0.87631	0.87446	0.86418	0.8275	0.79114	0.67617	0.65033	0.58734	0.58069	0.51746
	1.96925	0.87854	0.87404	0.87404	0.87222	0.861	0.82246	0.78587	0.66882	0.64198	0.57795	0.56944	0.50919
	1.96726	0.87471	0.87141	0.87141	0.86964	0.85731	0.81697	0.77977	0.66008	0.63232	0.56821	0.5564	0.49963
	1.96568	0.87168	0.86933	0.86933	0.86759	0.85439	0.81262	0.77493	0.6531	0.62466	0.56049	0.54606	0.49203
	1.96363	0.86864	0.86663	0.86663	0.86493	0.8506	0.80699	0.76867	0.64408	0.61474	0.5505	0.53269	0.48222
	1.9618	0.86614	0.86364	0.86364	0.86255	0.84721	0.80194	0.76306	0.63599	0.60582	0.54154	0.5207	0.47341
	1.9602	0.86395	0.86101	0.86101	0.86047	0.84424	0.79753	0.75815	0.62892	0.59801	0.53371	0.51021	0.46571
	1.95813	0.86113	0.85761	0.85761	0.85759	0.84042	0.79184	0.75183	0.61981	0.58795	0.52363	0.49671	0.4558
	1.95642	0.85879	0.85479	0.85479	0.85492	0.83725	0.78713	0.74343	0.61225	0.5796	0.51526	0.48551	0.44758
	1.9547	0.85645	0.85197	0.85197	0.85225	0.83408	0.7824	0.73477	0.60468	0.57124	0.50688	0.47429	0.43934
	1.95282	0.85377	0.84887	0.84887	0.84931	0.83026	0.77721	0.72527	0.59636	0.56206	0.49775	0.46517	0.43063
	1.9511	0.85111	0.84604	0.84604	0.84662	0.82648	0.77247	0.71658	0.58877	0.55367	0.4895	0.45717	0.42311
	1.94929	0.84831	0.84306	0.84306	0.8438	0.8225	0.76749	0.70745	0.58071	0.54485	0.48081	0.44876	0.4152
	1.94761	0.84572	0.84031	0.84031	0.8412	0.81883	0.76289	0.69902	0.5732	0.5367	0.4728	0.441	0.40791
	1.94589	0.84305	0.83748	0.83748	0.83851	0.81504	0.75814	0.69032	0.56544	0.5283	0.46453	0.43299	0.40038
	1.94399	0.84012	0.83436	0.83436	0.83556	0.81088	0.75259	0.68075	0.55691	0.51872	0.45544	0.42418	0.3921
	1.94253	0.83785	0.83195	0.83195	0.83327	0.80766	0.74784	0.67336	0.55032	0.50963	0.44842	0.41737	0.3857
	1.9407	0.83493	0.82895	0.82895	0.83043	0.80366	0.74192	0.66417	0.54212	0.49834	0.43968	0.40891	0.37774
	1.93922	0.8323	0.82651	0.82651	0.82812	0.80041	0.73711	0.65669	0.53546	0.48915	0.43258	0.40203	0.37127
	1.93743	0.82912	0.82357	0.82357	0.82534	0.79648	0.73131	0.64779	0.52741	0.47806	0.424	0.39372	0.36346
	1.93565	0.82594	0.8204	0.8204	0.82255	0.79256	0.72551	0.64049	0.51938	0.46698	0.41572	0.38542	0.35566
	1.93429	0.82353	0.81795	0.81795	0.82044	0.78957	0.72111	0.63495	0.51328	0.45858	0.40978	0.37912	0.34974
	1.93244	0.82024	0.8146	0.8146	0.81756	0.78471	0.7151	0.62738	0.50495	0.4471	0.40166	0.37053	0.34166
	1.93068	0.81711	0.81141	0.81141	0.81481	0.78008	0.70938	0.62018	0.49705	0.43618	0.39394	0.36235	0.33397
	1.92921	0.8145	0.80875	0.80875	0.81253	0.77623	0.70462	0.61419	0.4906	0.42869	0.38751	0.356	0.32704
	1.92755	0.81158	0.80574	0.80574	0.80993	0.77185	0.69921	0.60738	0.48328	0.42144	0.38021	0.34964	0.31886
	1.92601	0.80889	0.80295	0.80295	0.80753	0.7678	0.69421	0.60108	0.47651	0.41474	0.37345	0.34375	0.3113
	1.92427	0.80586	0.79981	0.79981	0.80482	0.76324	0.68858	0.59399	0.46889	0.4072	0.36585	0.33712	0.30279
	1.92264	0.80302	0.79686	0.79686	0.80217	0.75896	0.68329	0.58733	0.46173	0.40011	0.35871	0.3309	0.29479
	1.92127	0.80062	0.79438	0.79438	0.79918	0.75536	0.67884	0.58172	0.4557	0.39414	0.35269	0.32566	0.28806
	1.91962	0.79774	0.79139	0.79139	0.79559	0.75102	0.67348	0.57497	0.44844	0.38696	0.34545	0.31935	0.27996
	1.9182	0.79526	0.78882	0.78882	0.7925	0.74729	0.66874	0.56918	0.44221	0.3808	0.33846	0.31393	0.273
	1.9166	0.79245	0.78592	0.78592	0.789	0.74308	0.66259	0.56262	0.43516	0.37382	0.33035	0.3078	0.26512
	1.91502	0.78837	0.78307	0.78307	0.78558	0.73895	0.65658	0.5562	0.42826	0.36698	0.3224	0.3018	0.25741
	1.91361	0.78462	0.78052	0.78052	0.78251	0.7343	0.65117	0.55043	0.42206	0.36085	0.31527	0.29641	0.25049
	1.91206	0.78049	0.7777	0.7777	0.77912	0.72827	0.64521	0.54407	0.41522	0.35407	0.3074	0.29046	0.24317
	1.91065	0.77676	0.77516	0.77516	0.77606	0.72282	0.63983	0.53833	0.4085	0.34804	0.30029	0.28509	0.23942
	1.90908	0.7726	0.77232	0.77232	0.77265	0.71675	0.63383	0.53195	0.40039	0.34234	0.29236	0.2791	0.23524
	1.90752	0.76845	0.76851	0.76851	0.76925	0.71069	0.62785	0.52575	0.39232	0.33666	0.28446	0.27314	0.23107
	1.90626	0.76538	0.76466	0.76466	0.7665	0.7058	0.62302	0.52075	0.3858	0.33207	0.27855	0.26832	0.2277
	1.90468	0.76176	0.75984	0.75984	0.76306	0.69967	0.61696	0.51447	0.37762	0.32632	0.27387	0.26228	0.22348
	1.90309	0.75812	0.755	0.755	0.75961	0.69352	0.61089	0.50818	0.36942	0.32056	0.26917	0.25768	0.21925
	1.90186	0.75529	0.75123	0.75123	0.75692	0.68873	0.60616	0.50327	0.36303	0.31606	0.26552	0.25417	0.21596
	1.9004	0.75196	0.7468	0.7468	0.75376	0.6831	0.6006	0.49751	0.35552	0.31078	0.26122	0.25005	0.21208
	1.89903	0.74882	0.74262	0.74262	0.75077	0.67779	0.59535	0.49208	0.34844	0.3058	0.25717	0.24616	0.20843
	1.89762	0.74558	0.7383	0.7383	0.74769	0.67295	0.58993	0.48645	0.34111	0.30065	0.25298	0.24213	0.20465
	1.89625	0.74244	0.73412	0.73412	0.74471	0.66826	0.58468	0.48102	0.33417	0.29567	0.24892	0.23824	0.20099
	1.89485	0.73923	0.72986	0.72986	0.74166	0.66349	0.57933	0.47547	0.32954	0.29059	0.24479	0.23427	0.19726
	1.89343	0.73594	0.72553	0.72553	0.73858	0.65864	0.5739	0.46984	0.32483	0.28544	0.24059	0.23024	0.19348
	1.89237	0.73345	0.72229	0.72229	0.73626	0.65501	0.56983	0.46563	0.32131	0.28158	0.23745	0.22723	0.19065
	1.89089	0.72996	0.71777	0.71777	0.73303	0.64994	0.56396	0.45975	0.31639	0.27638	0.23307	0.22302	0.18669
	1.88941	0.72649	0.71325	0.71325	0.7287	0.64488	0.55792	0.45387	0.31149	0.27181	0.22869	0.21882	0.18274
	1.88818	0.72361	0.70939	0.70939	0.72404	0.64069	0.55291	0.44901	0.30742	0.26803	0.22506	0.21533	0.17947
	1.88676	0.72028	0.70475	0.70475	0.71864	0.63584	0.54712	0.44338	0.30272	0.26365	0.22108	0.21131	0.17626
	1.88565	0.71766	0.7011	0.7011	0.7144	0.63203	0.54257	0.43896	0.29902	0.26021	0.21802	0.20814	0.17397
	1.88419	0.71424	0.69634	0.69634	0.70887	0.62706	0.53664	0.43319	0.29419	0.25571	0.21403	0.20401	0.17097
	1.88279	0.71094	0.69173	0.69173	0.70352	0.62225	0.5309	0.42761	0.28953	0.25137	0.21017	0.20002	0.16807
	1.88171	0.70842	0.68822	0.68822	0.69944	0.61858	0.52652	0.42335	0.28597	0.24806	0.20723	0.19697	0.16586
	1.88024	0.70435	0.68339	0.68339	0.69382	0.61353	0.52049	0.41751	0.28107	0.2435	0.20317	0.19278	0.16282
	1.87918	0.70128	0.67992	0.67992	0.68979	0.60991	0.51617	0.41336	0.27756	0.24023	0.20027	0.18977	0.16064
	1.87792	0.69764	0.6758	0.6758	0.685	0.60531	0.51103	0.40843	0.27339	0.23634	0.19682	0.18675	0.15805
	1.87677	0.69431	0.67204	0.67204	0.68063	0.60058	0.50634	0.40393	0.26957	0.23279	0.19366	0.18417	0.15568
	1.87578	0.69144	0.66879	0.66879	0.67685	0.59649	0.50229	0.40004	0.2664	0.22972	0.19094	0.18194	0.15364
	1.8747	0.68831	0.66525	0.66525	0.67274	0.59204	0.49787	0.39581	0.26302	0.22639	0.18797	0.17952	0.15141
	1.87364	0.68526	0.6618	0.6618	0.66874	0.58772	0.49358	0.39169	0.25973	0.22314	0.18509	0.17715	0.14924
	1.8725	0.68197	0.65808	0.65808	0.66441	0.58303	0.48894	0.38723	0.25617	0.21962	0.18197	0.1746	0.1469
	1.87124	0.67831	0.65395	0.65395	0.65961	0.57784	0.48379	0.38229	0.25223	0.21617	0.17851	0.17176	0.1443
	1.87028	0.67553	0.6508	0.6508	0.65595	0.57388	0.47986	0.37852	0.24922	0.2136	0.17624	0.1696	0.14232
	1.86913	0.67204	0.64702	0.64702	0.65156	0.56914	0.47515	0.37401	0.24562	0.21052	0.17374	0.16701	0.13994
	1.86816	0.6688	0.64387	0.64387	0.6479	0.56517	0.47122	0.37024	0.2426	0.20794	0.17165	0.16485	0.13796
	1.86699	0.66486	0.64004	0.64004	0.64344	0.56036	0.46644	0.36565	0.23895	0.20482	0.16911	0.16222	0.13555
	1.86598	0.66145	0.6366	0.6366	0.6395	0.55619	0.46231	0.36168	0.23578	0.20211	0.16691	0.15994	0.13346
	1.86497	0.65807	0.63283	0.63283	0.6356	0.55205	0.45824	0.35774	0.23263	0.19943	0.16473	0.15768	0.13139
	1.86389	0.65442	0.62877	0.62877	0.63139	0.54758	0.45389	0.3535	0.22924	0.19653	0.16237	0.15525	0.12931
	1.86284	0.65087	0.62482	0.62482	0.6273	0.54324	0.44967	0.34937	0.22595	0.19371	0.16008	0.15288	0.12762
	1.86184	0.64752	0.6211	0.6211	0.62343	0.53915	0.44567	0.34547	0.22283	0.19105	0.15792	0.15064	0.12602
	1.86073	0.64379	0.61694	0.61694	0.61913	0.53458	0.44122	0.34112	0.21936	0.18809	0.15551	0.14815	0.12424
	1.85978	0.64059	0.61338	0.61338	0.61544	0.53067	0.43741	0.3374	0.21639	0.18555	0.15345	0.14601	0.12272
	1.85885	0.63748	0.60992	0.60992	0.61185	0.52686	0.43371	0.33378	0.2135	0.18308	0.15145	0.14394	0.12124
	1.8578	0.63393	0.60598	0.60598	0.60776	0.52246	0.42948	0.32965	0.21021	0.18027	0.14916	0.14157	0.11955
	1.85689	0.63011	0.60257	0.60257	0.60423	0.51866	0.42583	0.32609	0.20787	0.17783	0.14718	0.13953	0.11809
	1.85571	0.62472	0.59815	0.59815	0.59964	0.51373	0.4211	0.32146	0.20499	0.17468	0.14462	0.13687	0.1162
	1.85474	0.62031	0.59453	0.59453	0.5959	0.50969	0.41723	0.31768	0.20263	0.1721	0.14252	0.13471	0.11465
	1.85377	0.61587	0.59089	0.59089	0.59212	0.50563	0.41333	0.31387	0.20026	0.16947	0.14022	0.13262	0.11309
	1.8527	0.61097	0.58688	0.58688	0.58796	0.50115	0.40903	0.31011	0.19764	0.16648	0.13766	0.13033	0.11137
	1.85175	0.60666	0.58334	0.58334	0.5843	0.49721	0.40524	0.30706	0.19533	0.16385	0.13542	0.1283	0.10986
	1.85079	0.60226	0.57973	0.57973	0.58055	0.49318	0.40138	0.30393	0.19298	0.16116	0.13312	0.12624	0.10831
	1.84997	0.59854	0.57668	0.57668	0.57739	0.48978	0.39811	0.3013	0.19099	0.1589	0.13118	0.12449	0.107
	1.84884	0.59335	0.57242	0.57242	0.57298	0.48503	0.39355	0.29762	0.18821	0.15573	0.12848	0.12206	0.10518
	1.84802	0.58981	0.56937	0.56937	0.56981	0.48162	0.39028	0.29497	0.18622	0.15346	0.12653	0.12031	0.10387
	1.84694	0.5853	0.56532	0.56532	0.56561	0.47711	0.38594	0.29147	0.18358	0.15045	0.12396	0.11799	0.10214
	1.84601	0.58144	0.56185	0.56185	0.56202	0.47324	0.38223	0.28848	0.18132	0.14787	0.12175	0.11601	0.10066
	1.8451	0.57763	0.55844	0.55844	0.55849	0.46944	0.37858	0.28553	0.17909	0.14533	0.11959	0.11406	0.0992
	1.84411	0.57351	0.55475	0.55475	0.55466	0.46532	0.37462	0.28233	0.17668	0.14259	0.11724	0.11195	0.09761
	1.84329	0.57007	0.55166	0.55166	0.55145	0.46187	0.37131	0.27966	0.17467	0.14029	0.11527	0.11018	0.09629
	1.8423	0.56596	0.54797	0.54797	0.54763	0.45776	0.36737	0.27647	0.17226	0.13755	0.11295	0.10807	0.09471
	1.84126	0.5616	0.54396	0.54396	0.54358	0.4534	0.36318	0.27309	0.16971	0.13464	0.11146	0.10583	0.09304
	1.84043	0.55813	0.54022	0.54022	0.54036	0.44993	0.35985	0.2704	0.16769	0.13233	0.11027	0.10406	0.09197
	1.83944	0.55399	0.53575	0.53575	0.53651	0.44579	0.3556	0.26719	0.16526	0.13054	0.10885	0.10193	0.09096
	1.83853	0.55019	0.53164	0.53164	0.53297	0.44191	0.35115	0.26424	0.16304	0.12913	0.10755	0.09998	0.09003
	1.83769	0.54669	0.52787	0.52787	0.52972	0.43831	0.34706	0.26153	0.16146	0.12783	0.10635	0.09819	0.08917
	1.83671	0.54261	0.52347	0.52347	0.52593	0.43411	0.34228	0.25837	0.15964	0.12632	0.10496	0.09609	0.08817
	1.83584	0.53892	0.51957	0.51957	0.52244	0.43038	0.33806	0.25557	0.15802	0.12498	0.10372	0.09462	0.08728
	1.83489	0.53483	0.51529	0.51529	0.51828	0.4263	0.33342	0.25249	0.15625	0.12351	0.10236	0.09363	0.08631
	1.83387	0.53043	0.51067	0.51067	0.5138	0.4219	0.32842	0.24918	0.15434	0.12193	0.1009	0.09256	0.08526
	1.83311	0.52715	0.50725	0.50725	0.51047	0.41863	0.3247	0.24671	0.15292	0.12075	0.09981	0.09177	0.08448
	1.83216	0.52305	0.50295	0.50295	0.50629	0.41452	0.32004	0.24362	0.15114	0.11928	0.09845	0.09077	0.08351
	1.83135	0.51959	0.49932	0.49932	0.50276	0.41106	0.31611	0.24102	0.14964	0.11803	0.09729	0.08993	0.08268
	1.83037	0.51536	0.49489	0.49489	0.49845	0.40683	0.31131	0.23783	0.14781	0.11651	0.09589	0.08891	0.08168
	1.82941	0.51125	0.49058	0.49058	0.49427	0.40272	0.30664	0.23474	0.14602	0.11503	0.09452	0.08791	0.0807
	1.82864	0.50792	0.4871	0.4871	0.49088	0.3994	0.30286	0.23223	0.14458	0.11383	0.09341	0.0871	0.07991
	1.8277	0.50389	0.48288	0.48288	0.48677	0.39537	0.29829	0.2292	0.14283	0.11238	0.09208	0.08613	0.07895
	1.82689	0.50043	0.47925	0.47925	0.48325	0.39191	0.29436	0.2266	0.14133	0.11114	0.09092	0.08529	0.07812
	1.826	0.49659	0.47523	0.47523	0.47934	0.38807	0.29	0.22371	0.13967	0.10976	0.08965	0.08436	0.07721
	1.82507	0.49259	0.47104	0.47104	0.47527	0.38408	0.28546	0.22068	0.13794	0.10832	0.08861	0.08339	0.07626
	1.82424	0.48903	0.46731	0.46731	0.47164	0.38052	0.28142	0.21796	0.13639	0.10704	0.08775	0.08253	0.07541
	1.82332	0.48506	0.46316	0.46316	0.46761	0.37656	0.27692	0.21494	0.13467	0.10562	0.0868	0.08157	0.07447
	1.82246	0.48131	0.45925	0.45925	0.46381	0.37283	0.27268	0.21209	0.13306	0.10427	0.0859	0.08066	0.07358
	1.8215	0.47715	0.45492	0.45492	0.4596	0.36869	0.26799	0.20894	0.13126	0.1028	0.08491	0.07966	0.0726
	1.82061	0.47331	0.45091	0.45091	0.4557	0.36487	0.26364	0.20602	0.1296	0.10168	0.08399	0.07873	0.07169
	1.8199	0.47024	0.44772	0.44772	0.45259	0.36182	0.26022	0.20369	0.12828	0.10078	0.08326	0.07799	0.07096
	1.81892	0.466	0.44331	0.44331	0.4483	0.35752	0.25727	0.20048	0.12645	0.09955	0.08224	0.07697	0.06996
	1.81812	0.46255	0.43971	0.43971	0.44481	0.35318	0.25486	0.19786	0.12474	0.09855	0.08142	0.07614	0.06914
	1.81717	0.45843	0.43512	0.43512	0.44063	0.348	0.252	0.19473	0.12269	0.09735	0.08043	0.07515	0.06817
	1.81624	0.45442	0.43059	0.43059	0.43657	0.34296	0.24921	0.19169	0.12069	0.09618	0.07948	0.07418	0.06746
	1.81557	0.45154	0.42733	0.42733	0.43365	0.33932	0.24719	0.1895	0.11925	0.09534	0.07879	0.07348	0.06699
	1.81466	0.44759	0.42287	0.42287	0.42965	0.33436	0.24445	0.18651	0.11729	0.0942	0.07784	0.07253	0.06633
	1.81373	0.44358	0.41833	0.41833	0.42558	0.32931	0.24165	0.18346	0.11529	0.09303	0.07688	0.07156	0.06567
	1.81291	0.44002	0.41431	0.41431	0.42198	0.32484	0.23918	0.18076	0.11352	0.092	0.07603	0.07071	0.06508
	1.81195	0.4359	0.40965	0.40965	0.41781	0.31965	0.23631	0.17763	0.11147	0.0908	0.07505	0.06971	0.06439
	1.81123	0.43279	0.40614	0.40614	0.41466	0.31574	0.23415	0.17528	0.10992	0.08989	0.07431	0.06896	0.06388
	1.81026	0.42841	0.40135	0.40135	0.41038	0.31042	0.2312	0.17207	0.10782	0.08866	0.0733	0.06811	0.06318
	1.80935	0.42412	0.39693	0.39693	0.40641	0.3055	0.22848	0.1691	0.10586	0.08752	0.07236	0.06743	0.06253
	1.80855	0.42032	0.39299	0.39299	0.40289	0.30112	0.22605	0.16646	0.10413	0.08651	0.07161	0.06683	0.06195
	1.80765	0.41607	0.3886	0.3886	0.39895	0.29623	0.22335	0.16351	0.1022	0.08538	0.07084	0.06615	0.06131
	1.80689	0.4125	0.38491	0.38491	0.39565	0.29213	0.22108	0.16103	0.10057	0.08443	0.07019	0.06558	0.06077
	1.80596	0.40806	0.38032	0.38032	0.39154	0.28702	0.21825	0.15795	0.09855	0.08325	0.06939	0.06488	0.06009
	1.80495	0.40332	0.37542	0.37542	0.38715	0.28157	0.21524	0.15467	0.09639	0.08199	0.06853	0.06412	0.05937
	1.80419	0.39972	0.3717	0.3717	0.38382	0.27743	0.21295	0.15217	0.09476	0.08104	0.06788	0.06355	0.05883
	1.80335	0.39575	0.3676	0.3676	0.38008	0.27323	0.21042	0.15056	0.09382	0.07998	0.06716	0.06292	0.05823
	1.80254	0.39192	0.36364	0.36364	0.37642	0.27039	0.20798	0.1491	0.09291	0.07896	0.06646	0.06231	0.05765
	1.8016	0.38744	0.35901	0.35901	0.37214	0.26707	0.20513	0.14739	0.09186	0.07801	0.06565	0.0616	0.05697
	1.8007	0.38319	0.35462	0.35462	0.36808	0.26392	0.20243	0.14576	0.09086	0.07715	0.06488	0.06092	0.05632
	1.79986	0.37921	0.35051	0.35051	0.36428	0.26097	0.19989	0.14424	0.08992	0.07635	0.06416	0.06029	0.05572
	1.79899	0.37513	0.34628	0.34628	0.36038	0.25794	0.19729	0.14268	0.08896	0.07553	0.06341	0.05964	0.0551
	1.79828	0.37143	0.34282	0.34282	0.35717	0.25545	0.19516	0.1414	0.08817	0.07485	0.06281	0.05911	0.05459
	1.79727	0.36502	0.33785	0.33785	0.35258	0.25189	0.1921	0.13956	0.08703	0.07388	0.06193	0.05834	0.05386
	1.79641	0.35964	0.33368	0.33368	0.34873	0.24889	0.18953	0.13801	0.08608	0.07307	0.0612	0.0577	0.05325
	1.79566	0.35491	0.33001	0.33001	0.34534	0.24627	0.18728	0.13666	0.08525	0.07236	0.06056	0.05714	0.05272
	1.79471	0.3489	0.32535	0.32535	0.34103	0.24292	0.1844	0.13493	0.08418	0.07145	0.05974	0.05642	0.05203
	1.79394	0.34404	0.32165	0.32165	0.33755	0.24022	0.18208	0.13354	0.08332	0.07071	0.05908	0.05584	0.05148
	1.79302	0.33826	0.31744	0.31744	0.33341	0.237	0.17933	0.13188	0.0823	0.06984	0.05829	0.05515	0.05082
	1.79209	0.33236	0.31313	0.31313	0.32918	0.23372	0.17718	0.13019	0.08126	0.06895	0.05749	0.05445	0.05016
	1.7913	0.32739	0.30951	0.30951	0.32562	0.23096	0.17545	0.12877	0.08038	0.0682	0.05692	0.05385	0.04961
	1.7904	0.32173	0.30539	0.30539	0.32156	0.22781	0.17349	0.12714	0.07938	0.06734	0.05632	0.05318	0.04899
	1.78972	0.31742	0.30224	0.30224	0.31847	0.22541	0.17199	0.12591	0.07862	0.06669	0.05587	0.05266	0.04852
	1.7887	0.31176	0.29757	0.29757	0.31388	0.22184	0.16976	0.12407	0.07748	0.06572	0.05519	0.0519	0.04781
	1.78775	0.30741	0.29319	0.29319	0.30957	0.2185	0.16768	0.12234	0.07642	0.06481	0.05456	0.05118	0.04715
	1.78689	0.30352	0.28927	0.28927	0.30572	0.21551	0.16581	0.1208	0.07547	0.064	0.05399	0.05054	0.04656
	1.78601	0.29948	0.28521	0.28521	0.30172	0.21241	0.16388	0.1192	0.07448	0.06316	0.0534	0.04988	0.04594
	1.78521	0.29582	0.28152	0.28152	0.2981	0.20959	0.16212	0.11775	0.07359	0.06239	0.05287	0.04927	0.04539
	1.78425	0.29143	0.2771	0.2771	0.29376	0.20622	0.16002	0.11602	0.07252	0.06148	0.05223	0.04869	0.04472
	1.78337	0.28744	0.27308	0.27308	0.2898	0.20316	0.1581	0.11443	0.07174	0.06064	0.05165	0.04822	0.04411
	1.78253	0.2836	0.26922	0.26922	0.286	0.20022	0.15626	0.11291	0.07108	0.05994	0.05109	0.04778	0.04353
	1.78168	0.27972	0.26532	0.26532	0.28217	0.1978	0.1544	0.11138	0.07041	0.05941	0.05053	0.04732	0.04294
	1.78078	0.2756	0.26117	0.26117	0.27809	0.19522	0.15243	0.10975	0.06971	0.05884	0.04993	0.04684	0.04231
	1.77992	0.27169	0.25723	0.25723	0.27422	0.19277	0.15055	0.1082	0.06903	0.05829	0.04936	0.04638	0.04171
	1.77892	0.26709	0.25261	0.25261	0.26967	0.1899	0.14835	0.10638	0.06825	0.05766	0.04869	0.04585	0.04102
	1.77817	0.26371	0.2492	0.2492	0.26632	0.18778	0.14672	0.10504	0.06766	0.05719	0.0482	0.04545	0.0405
	1.7772	0.25924	0.2447	0.2447	0.2619	0.18498	0.14458	0.10327	0.0669	0.05657	0.04755	0.04493	0.03982
	1.77637	0.25582	0.2409	0.2409	0.25816	0.18262	0.14277	0.10177	0.06625	0.05605	0.047	0.04449	0.03925
	1.77554	0.25249	0.23708	0.23708	0.2544	0.18025	0.14095	0.10027	0.0656	0.05552	0.04644	0.04405	0.03867
	1.77457	0.24861	0.23263	0.23263	0.25003	0.17749	0.13883	0.09862	0.06484	0.05491	0.0458	0.04353	0.038
	1.77363	0.24486	0.22833	0.22833	0.24592	0.17481	0.13679	0.09748	0.06411	0.05432	0.04523	0.04303	0.03743
	1.77267	0.24099	0.2239	0.2239	0.24245	0.17206	0.13467	0.09631	0.06335	0.05371	0.04464	0.04252	0.03715
	1.77188	0.23783	0.22028	0.22028	0.23962	0.16981	0.13295	0.09535	0.06274	0.05321	0.04416	0.0421	0.03692
	1.77094	0.23404	0.21593	0.21593	0.23622	0.16711	0.13088	0.0942	0.06199	0.05261	0.04358	0.04159	0.03664
	1.77	0.23028	0.21166	0.21166	0.23284	0.16443	0.12883	0.09306	0.06126	0.05202	0.043	0.04109	0.03637
	1.76913	0.2268	0.20771	0.20771	0.22972	0.16195	0.12693	0.092	0.06058	0.05147	0.04247	0.04063	0.03612
	1.76807	0.22255	0.20289	0.20289	0.22591	0.15892	0.12461	0.09071	0.05975	0.0508	0.04182	0.04006	0.03581
	1.76714	0.21883	0.19867	0.19867	0.22257	0.15627	0.12258	0.08958	0.05902	0.05021	0.04126	0.03957	0.03554
	1.76619	0.21502	0.19434	0.19434	0.21914	0.15355	0.12049	0.08842	0.05828	0.04961	0.04067	0.03906	0.03526
	1.76527	0.21131	0.19014	0.19014	0.21582	0.15092	0.11847	0.0873	0.05755	0.04902	0.04011	0.03857	0.03499
	1.76436	0.20773	0.18601	0.18601	0.21256	0.14833	0.11682	0.08619	0.05684	0.04845	0.03956	0.03809	0.03473
	1.76335	0.20384	0.18141	0.18141	0.20891	0.14544	0.11515	0.08496	0.05606	0.04781	0.03894	0.03755	0.03443
	1.76238	0.20013	0.17701	0.17701	0.20543	0.14267	0.11355	0.08378	0.0554	0.04712	0.03834	0.03703	0.03415
	1.76148	0.19669	0.17294	0.17294	0.20221	0.14011	0.11206	0.08269	0.05478	0.04646	0.0378	0.03655	0.03389
	1.76046	0.19278	0.16831	0.16831	0.19855	0.13771	0.11038	0.08145	0.05408	0.04571	0.03737	0.03601	0.03359
	1.75966	0.18969	0.16464	0.16464	0.19565	0.13594	0.10905	0.08047	0.05353	0.04511	0.03705	0.03558	0.03336
	1.75876	0.18623	0.16055	0.16055	0.19241	0.13396	0.10756	0.07938	0.05291	0.04445	0.0367	0.0351	0.03309
	1.75776	0.1824	0.15601	0.15601	0.18882	0.13176	0.1059	0.07816	0.05222	0.04372	0.0363	0.03469	0.0328
	1.75698	0.1794	0.15245	0.15245	0.18601	0.13004	0.10461	0.07721	0.05168	0.04314	0.03599	0.03444	0.03258
	1.75606	0.17587	0.14827	0.14827	0.1827	0.12802	0.10309	0.07609	0.05105	0.04246	0.03563	0.03415	0.03231
	1.75523	0.17266	0.14448	0.14448	0.1797	0.12618	0.10171	0.07508	0.05048	0.04185	0.0353	0.03389	0.03207
	1.75428	0.16905	0.1402	0.1402	0.17631	0.12411	0.10015	0.07393	0.04983	0.04116	0.03493	0.03359	0.03179
	1.75338	0.16557	0.13608	0.13608	0.17305	0.12212	0.09865	0.07283	0.04921	0.04049	0.03457	0.03331	0.03153
	1.75267	0.163	0.13344	0.13344	0.17052	0.12057	0.09748	0.07197	0.04872	0.03997	0.03429	0.03308	0.03132
	1.7516	0.15966	0.13097	0.13097	0.16665	0.1182	0.0957	0.07066	0.04798	0.03918	0.03386	0.03275	0.03101
	1.7507	0.15687	0.12891	0.12891	0.16341	0.11622	0.09422	0.06957	0.04737	0.03852	0.03351	0.03246	0.03075
	1.74987	0.15427	0.12699	0.12699	0.16041	0.11439	0.09284	0.06856	0.04679	0.0379	0.03318	0.0322	0.0305
	1.74891	0.15132	0.12481	0.12481	0.15699	0.1123	0.09126	0.0674	0.04614	0.03727	0.0328	0.0319	0.03022
	1.74809	0.14875	0.12292	0.12292	0.15402	0.11048	0.08989	0.06639	0.04557	0.03692	0.03248	0.03164	0.02997
	1.74721	0.14602	0.1209	0.1209	0.15086	0.10855	0.08844	0.06532	0.04497	0.03656	0.03213	0.03136	0.0297
	1.74623	0.14299	0.11866	0.11866	0.14735	0.1064	0.08683	0.06414	0.0443	0.03615	0.03174	0.03106	0.02939
	1.74537	0.14029	0.11667	0.11667	0.14422	0.10449	0.08539	0.06337	0.0437	0.03578	0.0314	0.03078	0.02913
	1.74443	0.13737	0.11451	0.11451	0.14095	0.10242	0.08383	0.06266	0.04305	0.03539	0.03109	0.03049	0.02884
	1.74354	0.13461	0.11248	0.11248	0.13832	0.10047	0.08237	0.062	0.04258	0.03501	0.03082	0.03021	0.02856
	1.74265	0.13186	0.11044	0.11044	0.13568	0.09852	0.0809	0.06134	0.04214	0.03464	0.03056	0.02993	0.02829
	1.74164	0.12871	0.10812	0.10812	0.13267	0.09629	0.07922	0.06058	0.04165	0.03422	0.03025	0.02961	0.02798
	1.74083	0.12613	0.10626	0.10626	0.13024	0.09487	0.07788	0.05997	0.04125	0.03387	0.03001	0.02935	0.02773
	1.73975	0.12273	0.1038	0.1038	0.12706	0.09331	0.0761	0.05917	0.04073	0.03342	0.02969	0.02901	0.0274
	1.73899	0.12028	0.10204	0.10204	0.12478	0.09219	0.07483	0.05859	0.04035	0.0331	0.02946	0.02877	0.02716
	1.73806	0.11734	0.09992	0.09992	0.12203	0.09085	0.07376	0.0579	0.0399	0.03271	0.02918	0.02848	0.02687
	1.73699	0.11392	0.09745	0.09745	0.11883	0.08928	0.07272	0.0571	0.03938	0.03226	0.02886	0.02814	0.02654
	1.73613	0.11118	0.09548	0.09548	0.11627	0.08803	0.0719	0.05645	0.03896	0.0319	0.0286	0.02787	0.02628
	1.73514	0.10804	0.09321	0.09321	0.11334	0.0866	0.07095	0.05572	0.03848	0.03149	0.0283	0.02756	0.02597
	1.73431	0.1054	0.09131	0.09131	0.11086	0.08539	0.07015	0.05509	0.03807	0.03114	0.02805	0.0273	0.02572
	1.73332	0.10225	0.08904	0.08904	0.10793	0.08395	0.0692	0.05435	0.03759	0.03072	0.02776	0.027	0.02541
	1.73238	0.0997	0.08688	0.08688	0.10512	0.08258	0.0683	0.05365	0.03713	0.03033	0.02748	0.02677	0.02512
	1.73147	0.09802	0.0848	0.0848	0.10242	0.08125	0.06742	0.05297	0.03669	0.02995	0.0272	0.02655	0.02484
	1.73042	0.09608	0.08238	0.08238	0.09929	0.07972	0.06641	0.05218	0.03617	0.02954	0.02689	0.0263	0.02452
	1.72957	0.09451	0.081	0.081	0.09677	0.07849	0.0656	0.05155	0.03576	0.02939	0.02663	0.02609	0.02426
	1.7285	0.09254	0.07967	0.07967	0.0936	0.07694	0.06457	0.05075	0.03524	0.02919	0.02631	0.02583	0.02393
	1.72751	0.09071	0.07844	0.07844	0.09064	0.07549	0.06362	0.05001	0.03475	0.02901	0.02608	0.02559	0.02362
	1.72663	0.08909	0.07735	0.07735	0.08803	0.07421	0.06277	0.04935	0.03433	0.02885	0.02588	0.02537	0.02335
	1.72567	0.08732	0.07616	0.07616	0.08517	0.07281	0.06185	0.04863	0.03386	0.02867	0.02568	0.02514	0.02305
	1.72474	0.08561	0.07501	0.07501	0.08242	0.07146	0.06096	0.04794	0.03343	0.0285	0.02547	0.02492	0.02288
	1.72367	0.08362	0.07368	0.07368	0.07922	0.0699	0.05993	0.04713	0.03299	0.0283	0.02524	0.02465	0.02268
	1.72266	0.08177	0.07243	0.07243	0.07669	0.06843	0.05896	0.04638	0.03259	0.02812	0.02502	0.02441	0.0225
	1.72182	0.08022	0.07139	0.07139	0.07585	0.06721	0.05816	0.04575	0.03225	0.02796	0.02484	0.0242	0.02235
	1.72074	0.07826	0.07004	0.07004	0.07476	0.06573	0.05711	0.04494	0.03181	0.02776	0.0246	0.02394	0.02215
	1.71979	0.077	0.06886	0.06886	0.0738	0.06456	0.0562	0.04423	0.03143	0.02759	0.0244	0.02371	0.02198
	1.71883	0.07573	0.06768	0.06768	0.07284	0.06338	0.05528	0.04351	0.03104	0.02741	0.02419	0.02348	0.02181
	1.71777	0.07432	0.06636	0.06636	0.07178	0.06208	0.05426	0.04272	0.03061	0.02722	0.02396	0.02322	0.02162
	1.71684	0.07309	0.06521	0.06521	0.07084	0.06093	0.05337	0.04226	0.03023	0.02705	0.02376	0.02299	0.02145
	1.71578	0.07169	0.0639	0.0639	0.06978	0.05963	0.05235	0.04179	0.02981	0.02685	0.02353	0.02273	0.02126
	1.71471	0.07026	0.06256	0.06256	0.0687	0.0583	0.05132	0.04132	0.02937	0.02665	0.02329	0.02247	0.02106
	1.71371	0.06893	0.06132	0.06132	0.06769	0.05707	0.05036	0.04088	0.02897	0.02647	0.02307	0.02228	0.02088
	1.71277	0.06769	0.06016	0.06016	0.06675	0.05591	0.04946	0.04047	0.02859	0.0263	0.02287	0.02214	0.02071
	1.71186	0.06649	0.05903	0.05903	0.06584	0.0548	0.04859	0.04007	0.02822	0.02613	0.02267	0.02199	0.02055
	1.71076	0.06503	0.05767	0.05767	0.06473	0.05344	0.04779	0.03959	0.02778	0.02585	0.02247	0.02182	0.02035
	1.70966	0.06356	0.0563	0.0563	0.06362	0.05208	0.047	0.0391	0.02746	0.02557	0.02227	0.02164	0.02015
	1.70883	0.06247	0.05528	0.05528	0.06279	0.05106	0.04642	0.03874	0.02726	0.02536	0.02213	0.02151	0.02
	1.70779	0.06142	0.05398	0.05398	0.06174	0.04977	0.04567	0.03828	0.02701	0.0251	0.02195	0.02134	0.01981
	1.70676	0.06047	0.05295	0.05295	0.06071	0.04851	0.04494	0.03782	0.02676	0.02483	0.02177	0.02118	0.01963
	1.70568	0.05945	0.05223	0.05223	0.05962	0.04721	0.04417	0.03735	0.02649	0.02456	0.02158	0.02101	0.01943
	1.70461	0.05845	0.05152	0.05152	0.05855	0.04654	0.0434	0.03688	0.02623	0.02428	0.02139	0.02084	0.01924
	1.7037	0.05761	0.05092	0.05092	0.05764	0.04597	0.04276	0.03648	0.02601	0.02405	0.02123	0.0207	0.01907
	1.70266	0.05663	0.05023	0.05023	0.05659	0.04531	0.04202	0.03602	0.02575	0.02379	0.02105	0.02053	0.01889
	1.70167	0.05571	0.04957	0.04957	0.0556	0.04469	0.04131	0.03558	0.02551	0.02354	0.02087	0.02037	0.01871
	1.70066	0.05476	0.04889	0.04889	0.05458	0.04405	0.04059	0.03514	0.02526	0.02328	0.0207	0.02021	0.01856
	1.69955	0.05373	0.04816	0.04816	0.05346	0.04336	0.0398	0.03465	0.02499	0.023	0.0205	0.02004	0.01846
	1.69854	0.05279	0.04749	0.04749	0.05245	0.04272	0.03908	0.03421	0.02475	0.02274	0.02033	0.01988	0.01838
	1.69741	0.05173	0.04674	0.04674	0.05132	0.04201	0.03828	0.03371	0.02447	0.02245	0.02013	0.0197	0.01829
	1.69653	0.05091	0.04615	0.04615	0.05043	0.04146	0.03765	0.03332	0.02425	0.02223	0.01997	0.01956	0.01822
	1.69537	0.05001	0.04539	0.04539	0.04926	0.04073	0.03682	0.03281	0.02397	0.02193	0.01977	0.01937	0.01812
	1.69428	0.0492	0.04466	0.04466	0.04816	0.04004	0.03604	0.03233	0.0237	0.02165	0.01957	0.0192	0.01803
	1.69331	0.04848	0.04402	0.04402	0.04719	0.03943	0.03535	0.0319	0.02347	0.02141	0.01936	0.01905	0.01795
	1.69223	0.04768	0.0433	0.0433	0.0461	0.03875	0.03458	0.03143	0.0232	0.02116	0.01912	0.01887	0.01786
	1.69106	0.04682	0.04252	0.04252	0.04547	0.03801	0.03375	0.03092	0.02292	0.02098	0.01887	0.01869	0.01776
	1.6901	0.0461	0.04188	0.04188	0.045	0.03741	0.03326	0.03049	0.02272	0.02083	0.01865	0.01854	0.01768
	1.68897	0.04526	0.04113	0.04113	0.04444	0.0367	0.0329	0.03	0.02251	0.02066	0.01841	0.01836	0.01759
	1.68788	0.04445	0.04041	0.04041	0.04391	0.03601	0.03254	0.02951	0.0223	0.0205	0.01817	0.01818	0.0175
	1.68676	0.04362	0.03966	0.03966	0.04336	0.0353	0.03218	0.02914	0.02208	0.02033	0.01792	0.01802	0.01741
	1.68559	0.04276	0.03889	0.03889	0.04279	0.03457	0.0318	0.02877	0.02186	0.02015	0.01767	0.01785	0.01731
	1.68456	0.04199	0.0382	0.0382	0.04228	0.03395	0.03147	0.02844	0.02167	0.01999	0.01744	0.01771	0.01723
	1.68349	0.0412	0.03773	0.03773	0.04175	0.03362	0.03112	0.02811	0.02146	0.01983	0.01721	0.01756	0.01714
	1.6824	0.04044	0.0373	0.0373	0.04122	0.03328	0.03077	0.02776	0.02126	0.01967	0.01697	0.0174	0.01705
	1.68122	0.03962	0.03684	0.03684	0.04064	0.03291	0.03038	0.02739	0.02103	0.01949	0.01674	0.01724	0.01695
	1.68009	0.03884	0.0364	0.0364	0.04008	0.03255	0.03002	0.02704	0.02082	0.01932	0.01668	0.01708	0.01686
	1.6791	0.03815	0.03601	0.03601	0.0396	0.03224	0.0297	0.02673	0.02063	0.01916	0.01663	0.01694	0.01678
	1.67799	0.03737	0.03558	0.03558	0.03905	0.03189	0.02934	0.02638	0.02042	0.019	0.01657	0.01678	0.01669
	1.67688	0.0366	0.03514	0.03514	0.03851	0.03155	0.02898	0.02603	0.0202	0.01883	0.01651	0.01663	0.01659
	1.67569	0.03578	0.03468	0.03468	0.03792	0.03118	0.02859	0.02565	0.01998	0.01865	0.01645	0.01646	0.0165
	1.67454	0.03497	0.03423	0.03423	0.03736	0.03081	0.02822	0.02529	0.01976	0.01847	0.01638	0.0163	0.01642
	1.6735	0.03442	0.03382	0.03382	0.03685	0.03049	0.02788	0.02496	0.01956	0.01832	0.01633	0.01615	0.01636
	1.67222	0.03397	0.03332	0.03332	0.03622	0.03009	0.02747	0.02456	0.01932	0.01813	0.01626	0.01597	0.01629
	1.6712	0.03361	0.03292	0.03292	0.03572	0.02977	0.02714	0.02424	0.01912	0.01803	0.0162	0.01583	0.01623
	1.67001	0.03319	0.03246	0.03246	0.03513	0.02939	0.02675	0.02387	0.01897	0.01792	0.01614	0.01566	0.01616
	1.66874	0.03275	0.03196	0.03196	0.03451	0.02899	0.02634	0.02346	0.01886	0.01781	0.01607	0.01548	0.01609
	1.66776	0.0324	0.03158	0.03158	0.03403	0.02869	0.02602	0.02316	0.01877	0.01772	0.01602	0.01534	0.01604
	1.66649	0.03196	0.03108	0.03108	0.0334	0.02829	0.02561	0.02276	0.01866	0.0176	0.01595	0.01516	0.01596
	1.6655	0.03161	0.03069	0.03069	0.03292	0.02798	0.02529	0.02245	0.01857	0.01751	0.0159	0.01502	0.01591
	1.66418	0.03115	0.03018	0.03018	0.03227	0.02757	0.02486	0.02204	0.01845	0.01739	0.01583	0.01484	0.01583
	1.66298	0.03073	0.02971	0.02971	0.03168	0.02719	0.02447	0.02186	0.01834	0.01728	0.01577	0.01467	0.01576
	1.6619	0.03035	0.02929	0.02929	0.03115	0.0269	0.02412	0.0217	0.01825	0.01718	0.01571	0.01452	0.0157
	1.66069	0.02992	0.02873	0.02873	0.03056	0.02662	0.02383	0.02151	0.01814	0.01707	0.01564	0.01435	0.01563
	1.65962	0.02952	0.0282	0.0282	0.03008	0.02637	0.02363	0.02135	0.01804	0.01697	0.01559	0.01419	0.01557
	1.6583	0.02903	0.02756	0.02756	0.02961	0.02606	0.0234	0.02115	0.01793	0.01685	0.01552	0.01418	0.0155
	1.65713	0.0286	0.02698	0.02698	0.02918	0.02579	0.02319	0.02098	0.01782	0.01674	0.01546	0.01419	0.01543
	1.65607	0.0282	0.02646	0.02646	0.0288	0.02554	0.023	0.02082	0.01773	0.01664	0.0154	0.0142	0.01537
	1.6548	0.02773	0.02583	0.02583	0.02834	0.02525	0.02277	0.02062	0.01761	0.01653	0.01533	0.0142	0.0153
	1.65352	0.02725	0.02563	0.02563	0.02787	0.02495	0.02254	0.02043	0.0175	0.01641	0.01527	0.01421	0.0152
	1.65242	0.02684	0.02566	0.02566	0.02747	0.02469	0.02235	0.02026	0.0174	0.01631	0.01521	0.01422	0.01502
	1.65113	0.02636	0.02491	0.02491	0.02701	0.02439	0.02212	0.02007	0.01729	0.01618	0.01514	0.01422	0.01481
	1.65013	0.02599	0.02445	0.02445	0.02665	0.02416	0.02194	0.01992	0.0172	0.01606	0.01509	0.01423	0.01464
	1.64877	0.02548	0.02382	0.02382	0.02615	0.02384	0.02169	0.01971	0.01702	0.01589	0.01502	0.01424	0.01442
	1.64751	0.02502	0.0236	0.0236	0.0257	0.02355	0.02147	0.01952	0.01684	0.01573	0.01495	0.01424	0.01422
	1.64639	0.02477	0.02638	0.02638	0.02529	0.02329	0.02127	0.01935	0.01669	0.01559	0.01489	0.01425	0.01403
	1.64508	0.0245	0.024	0.024	0.02481	0.02298	0.02103	0.01915	0.0165	0.01543	0.01482	0.01426	0.01382
	1.6439	0.02426	0.02212	0.02212	0.02439	0.02271	0.02082	0.01898	0.01634	0.01528	0.01471	0.01426	0.01362
	1.64259	0.02399	0.02176	0.02176	0.02391	0.0224	0.02059	0.01878	0.01616	0.01512	0.01457	0.01427	0.01341
	1.64134	0.02373	0.02142	0.02142	0.02346	0.02211	0.02037	0.01859	0.01599	0.01496	0.01443	0.01428	0.0132
	1.64013	0.02348	0.02117	0.02117	0.02302	0.02183	0.02015	0.01841	0.01582	0.01481	0.0143	0.01428	0.01301
	1.63901	0.02325	0.02133	0.02133	0.02262	0.02161	0.01995	0.01824	0.01566	0.01468	0.01418	0.01429	0.01282
	1.63793	0.02303	0.02047	0.02047	0.02222	0.02142	0.01976	0.01807	0.01551	0.01454	0.01406	0.01429	0.01264
	1.63676	0.02279	0.02133	0.02133	0.0218	0.02121	0.01955	0.0179	0.01535	0.0144	0.01393	0.0143	0.01245
	1.63554	0.02254	0.02117	0.02117	0.02136	0.021	0.01933	0.01771	0.01518	0.01425	0.0138	0.01431	0.01225
	1.63454	0.02233	0.02086	0.02086	0.02111	0.02082	0.01915	0.01756	0.01504	0.01413	0.01369	0.01431	0.01209
	1.63336	0.02211	0.01963	0.01963	0.02092	0.02061	0.01894	0.01738	0.01488	0.014	0.01356	0.01432	0.01189
	1.63218	0.02188	0.02035	0.02035	0.02074	0.0204	0.01873	0.01721	0.01471	0.01387	0.01343	0.01433	0.0117
	1.63112	0.02168	0.0198	0.0198	0.02057	0.02022	0.01857	0.01709	0.01457	0.01375	0.01331	0.01431	0.01153
	1.62988	0.02145	0.02001	0.02001	0.02038	0.02	0.01842	0.01695	0.01439	0.01362	0.01318	0.01411	0.01132
	1.62887	0.02126	0.01972	0.01972	0.02022	0.01982	0.01831	0.01683	0.01427	0.0135	0.01307	0.01395	0.01116
	1.62756	0.02101	0.01904	0.01904	0.02002	0.01959	0.01815	0.01667	0.01412	0.01336	0.01292	0.01373	0.01094
	1.62649	0.02081	0.01904	0.01904	0.01985	0.0194	0.01803	0.01655	0.01399	0.01324	0.01282	0.01356	0.01088
	1.62529	0.02058	0.01876	0.01876	0.01966	0.01919	0.01789	0.01641	0.01385	0.0131	0.01275	0.01336	0.01084
	1.62408	0.02036	0.01829	0.01829	0.01947	0.01898	0.01775	0.01627	0.01371	0.01297	0.01268	0.01317	0.0108
	1.62305	0.02016	0.01849	0.01849	0.01931	0.01879	0.01763	0.01615	0.01359	0.01286	0.01262	0.013	0.01077
	1.62181	0.01993	0.01805	0.01805	0.01912	0.01857	0.01748	0.016	0.01344	0.01272	0.01255	0.0128	0.01073
	1.62052	0.01964	0.01758	0.01758	0.01892	0.01835	0.01733	0.01585	0.01329	0.01257	0.01248	0.01259	0.01069
	1.61946	0.01939	0.0169	0.0169	0.01875	0.01816	0.01721	0.01573	0.01316	0.01246	0.01242	0.01241	0.01066
	1.61823	0.0191	0.01777	0.01777	0.01856	0.01795	0.01706	0.01559	0.01302	0.01232	0.01235	0.01221	0.01062
	1.61714	0.01884	0.01796	0.01796	0.01839	0.01779	0.01693	0.01546	0.01289	0.0122	0.01229	0.01203	0.01058
	1.61596	0.01856	0.01776	0.01776	0.01821	0.01762	0.0168	0.01532	0.01275	0.01207	0.01222	0.01184	0.01055
	1.61473	0.01827	0.01905	0.01905	0.01802	0.01745	0.01665	0.01518	0.01265	0.01198	0.01216	0.01164	0.01051
	1.61353	0.01799	0.01729	0.01729	0.01783	0.01728	0.01651	0.01504	0.01264	0.01195	0.01209	0.01145	0.01047
	1.61224	0.01768	0.01641	0.01641	0.01763	0.01709	0.01636	0.01489	0.01263	0.01191	0.01201	0.01123	0.01043
	1.61119	0.01743	0.01676	0.01676	0.01746	0.01695	0.01624	0.01476	0.01263	0.01189	0.01196	0.01106	0.01039
	1.60989	0.01726	0.0164	0.0164	0.01726	0.01676	0.01609	0.01461	0.01262	0.01185	0.01188	0.01085	0.01035
	1.60854	0.01712	0.01577	0.01577	0.01705	0.01657	0.01593	0.01445	0.01261	0.01181	0.0118	0.01073	0.01031
	1.60752	0.01701	0.01552	0.01552	0.01689	0.01642	0.01581	0.01433	0.01261	0.01178	0.01171	0.01068	0.01028
	1.6062	0.01687	0.01521	0.01521	0.01668	0.01623	0.01566	0.01418	0.0126	0.01175	0.01159	0.01063	0.01024
	1.60506	0.01674	0.01494	0.01494	0.01656	0.01607	0.01552	0.01405	0.01259	0.01171	0.01149	0.01058	0.0102
	1.60384	0.01661	0.01467	0.01467	0.01647	0.0159	0.01538	0.01391	0.01258	0.01168	0.01138	0.01053	0.01016
	1.6025	0.01647	0.01506	0.01506	0.01637	0.01571	0.01523	0.01375	0.01257	0.01164	0.01126	0.01047	0.01012
	1.60138	0.01635	0.01586	0.01586	0.01628	0.01555	0.01512	0.01364	0.01257	0.01161	0.01115	0.01043	0.01008
	1.60007	0.01621	0.0155	0.0155	0.01618	0.01536	0.015	0.01355	0.01256	0.01157	0.01104	0.01037	0.01009
	1.59889	0.01609	0.01518	0.01518	0.01609	0.0152	0.0149	0.01348	0.01255	0.01154	0.01093	0.01032	0.01011
	1.59763	0.01595	0.01483	0.01483	0.01599	0.01502	0.01478	0.0134	0.01255	0.01151	0.01082	0.01027	0.01013
	1.59633	0.01582	0.01448	0.01448	0.01589	0.01484	0.01466	0.01332	0.01254	0.01147	0.0107	0.01022	0.01015
	1.59515	0.01569	0.0136	0.0136	0.0158	0.01468	0.01455	0.01324	0.01253	0.01144	0.01059	0.01017	0.01016
	1.59389	0.01556	0.01446	0.01446	0.0157	0.0145	0.01444	0.01316	0.0124	0.01139	0.01049	0.01011	0.01018
	1.59261	0.01543	0.01532	0.01532	0.01561	0.01432	0.01432	0.01308	0.01226	0.01132	0.01039	0.01006	0.0102
	1.59145	0.01531	0.01554	0.01554	0.01552	0.01416	0.01421	0.01301	0.01213	0.01125	0.0103	0.01001	0.01021
	1.5901	0.01516	0.01447	0.01447	0.01541	0.01397	0.01409	0.01292	0.01198	0.01118	0.0102	0.00996	0.01023
	1.58891	0.01504	0.01353	0.01353	0.01532	0.01381	0.01398	0.01285	0.01186	0.01111	0.01011	0.00991	0.01025
	1.58765	0.01491	0.01712	0.01712	0.01523	0.01363	0.01386	0.01277	0.01172	0.01104	0.01001	0.00985	0.01026
	1.58626	0.01476	0.01302	0.01302	0.01512	0.01344	0.01373	0.01268	0.01157	0.01097	0.0099	0.0098	0.01028
	1.58504	0.01463	0.01291	0.01291	0.01503	0.01327	0.01362	0.0126	0.01144	0.0109	0.00981	0.00974	0.0103
	1.58377	0.0145	0.0128	0.0128	0.01493	0.01309	0.01351	0.01252	0.0113	0.01083	0.00971	0.00969	0.01032
	1.58245	0.01436	0.01289	0.01289	0.01483	0.0129	0.01338	0.01244	0.01115	0.01076	0.00961	0.00964	0.01034
	1.58114	0.01417	0.0131	0.0131	0.01473	0.01272	0.01326	0.01235	0.01101	0.01068	0.00951	0.00958	0.01035
	1.57976	0.01394	0.01277	0.01277	0.01462	0.01253	0.01314	0.01227	0.01086	0.01061	0.00941	0.00953	0.01037
	1.57854	0.01373	0.01238	0.01238	0.01453	0.01241	0.01303	0.01219	0.01073	0.01054	0.00931	0.0095	0.01039
	1.5771	0.01349	0.0123	0.0123	0.01442	0.0123	0.01289	0.0121	0.01057	0.01046	0.0092	0.00949	0.01041
	1.57586	0.01329	0.01228	0.01228	0.01432	0.0122	0.01278	0.01202	0.01044	0.01039	0.00911	0.00948	0.01043
	1.57443	0.01304	0.01205	0.01205	0.01415	0.01208	0.01265	0.01193	0.01029	0.01031	0.00907	0.00946	0.01045
	1.57304	0.01281	0.01183	0.01183	0.01398	0.01197	0.01252	0.01184	0.01025	0.01023	0.00906	0.00945	0.01038
	1.57173	0.01259	0.01162	0.01162	0.01381	0.01187	0.01239	0.01176	0.01021	0.01016	0.00906	0.00944	0.01026
	1.57038	0.01243	0.01141	0.01141	0.01364	0.01176	0.01226	0.01167	0.01017	0.01007	0.00906	0.00943	0.01015
	1.56915	0.01232	0.01177	0.01177	0.01348	0.01166	0.01213	0.0116	0.01013	0.00998	0.00905	0.00942	0.01004
	1.56767	0.01219	0.01159	0.01159	0.0133	0.01155	0.01198	0.01151	0.01009	0.00988	0.00905	0.00941	0.00991
	1.56627	0.01207	0.01142	0.01142	0.01312	0.01144	0.01184	0.01143	0.01005	0.00979	0.00904	0.0094	0.00979
	1.56501	0.01196	0.01126	0.01126	0.01296	0.01134	0.01171	0.01136	0.01001	0.00971	0.00904	0.00939	0.00968
	1.56353	0.01183	0.01108	0.01108	0.01277	0.01122	0.01156	0.01127	0.00997	0.00961	0.00904	0.00937	0.00955
	1.56229	0.01172	0.01172	0.01172	0.01261	0.01112	0.01143	0.0112	0.00993	0.00952	0.00903	0.00936	0.00944
	1.56077	0.01158	0.01206	0.01206	0.01242	0.011	0.01128	0.01111	0.00989	0.00942	0.00903	0.00935	0.00931
	1.55934	0.01146	0.01148	0.01148	0.01224	0.01089	0.01113	0.01103	0.00984	0.00933	0.00902	0.00934	0.00919
	1.55808	0.01135	0.01097	0.01097	0.01208	0.01079	0.011	0.01095	0.00981	0.00924	0.00902	0.00933	0.00908
	1.5566	0.01122	0.01307	0.01307	0.01189	0.01067	0.01085	0.01087	0.00976	0.00914	0.00902	0.00932	0.00895
	1.55516	0.01121	0.01094	0.01094	0.01171	0.01059	0.01071	0.01078	0.00972	0.00905	0.00901	0.0093	0.00882
	1.55391	0.01122	0.01033	0.01033	0.01155	0.01056	0.01058	0.01071	0.00968	0.00896	0.00897	0.00929	0.00871
	1.55242	0.01125	0.01018	0.01018	0.01145	0.01051	0.01043	0.01062	0.00965	0.00886	0.00892	0.00928	0.00858
	1.55112	0.01127	0.01006	0.01006	0.01137	0.01048	0.0103	0.01055	0.00963	0.00878	0.00887	0.00927	0.00847
	1.54962	0.01129	0.01034	0.01034	0.01128	0.01043	0.01014	0.01046	0.00961	0.00868	0.00882	0.00926	0.00834
	1.54815	0.01131	0.01062	0.01062	0.01119	0.01039	0.01004	0.01038	0.00959	0.00864	0.00877	0.00919	0.00821
	1.5468	0.01133	0.00858	0.00858	0.01111	0.01035	0.01	0.0103	0.00957	0.00862	0.00873	0.00909	0.0081
	1.54534	0.01135	0.00898	0.00898	0.01102	0.01031	0.00997	0.01021	0.00955	0.0086	0.00868	0.00898	0.00797
	1.54403	0.01137	0.00933	0.00933	0.01094	0.01028	0.00994	0.01014	0.00953	0.00858	0.00864	0.00888	0.00795
	1.54248	0.01139	0.00974	0.00974	0.01085	0.01023	0.0099	0.01005	0.00951	0.00856	0.00859	0.00877	0.00794
	1.54103	0.01142	0.00965	0.00965	0.01076	0.01019	0.00986	0.00996	0.00949	0.00853	0.00854	0.00866	0.00793
	1.5397	0.01128	0.00941	0.00941	0.01068	0.01015	0.00983	0.00988	0.00947	0.00851	0.00849	0.00856	0.00791
	1.53812	0.01111	0.01028	0.01028	0.01058	0.01011	0.00979	0.00979	0.00944	0.00849	0.00844	0.00845	0.0079
	1.53683	0.01097	0.01039	0.01039	0.0105	0.01007	0.00976	0.00972	0.00942	0.00847	0.0084	0.00835	0.00789
	1.53531	0.01081	0.01001	0.01001	0.01041	0.01003	0.00972	0.00963	0.0094	0.00845	0.00835	0.00824	0.00787
	1.53375	0.01065	0.00962	0.00962	0.01032	0.00998	0.00969	0.00959	0.00938	0.00842	0.00828	0.00812	0.00786
	1.53242	0.01051	0.01028	0.01028	0.01023	0.00994	0.00965	0.00957	0.00936	0.0084	0.0082	0.00802	0.00785
	1.53087	0.01034	0.00916	0.00916	0.01014	0.00988	0.00962	0.00953	0.0093	0.00836	0.00811	0.00791	0.00783
	1.52958	0.01021	0.00999	0.00999	0.01006	0.00981	0.00958	0.0095	0.0092	0.0083	0.00803	0.00781	0.00782
	1.52819	0.01006	0.00995	0.00995	0.00998	0.00974	0.00955	0.00947	0.0091	0.00824	0.00794	0.00771	0.00781
	1.52681	0.00991	0.00829	0.00829	0.00989	0.00966	0.00952	0.00944	0.00899	0.00818	0.00786	0.0076	0.0078
	1.52549	0.00977	0.00984	0.00984	0.00981	0.00959	0.00948	0.00942	0.00889	0.00812	0.00778	0.00751	0.00779
	1.52413	0.00963	0.00898	0.00898	0.00981	0.00951	0.00945	0.00939	0.00879	0.00806	0.0077	0.0074	0.00777
	1.5227	0.00949	0.00953	0.00953	0.00982	0.00943	0.00942	0.00935	0.00868	0.008	0.00761	0.0073	0.00777
	1.52148	0.00937	0.00879	0.00879	0.00982	0.00937	0.00939	0.00933	0.00859	0.00795	0.00754	0.00721	0.00778
	1.52008	0.00923	0.00923	0.00923	0.00982	0.00929	0.00935	0.0093	0.00848	0.00788	0.00745	0.0071	0.00778
	1.51879	0.0091	0.00947	0.00947	0.00982	0.00922	0.00932	0.00927	0.00838	0.00783	0.00737	0.00701	0.00779
	1.51739	0.00896	0.00974	0.00974	0.00982	0.00914	0.00929	0.00924	0.00828	0.00777	0.00729	0.0069	0.00779
	1.51591	0.00881	0.01002	0.01002	0.00982	0.00906	0.00924	0.00921	0.00817	0.0077	0.0072	0.0068	0.0078
	1.51468	0.00869	0.00945	0.00945	0.00982	0.00899	0.0092	0.00918	0.00807	0.00765	0.00712	0.0068	0.0078
	1.5132	0.00854	0.00916	0.00916	0.00983	0.00891	0.00915	0.00915	0.00796	0.00758	0.0071	0.0068	0.00781
	1.51194	0.00841	0.00891	0.00891	0.00983	0.00884	0.0091	0.00912	0.00787	0.00752	0.00709	0.00679	0.00781
	1.5105	0.00834	0.00904	0.00904	0.00983	0.00876	0.00905	0.00909	0.00778	0.00746	0.00708	0.00679	0.00781
	1.50899	0.00845	0.008	0.008	0.00983	0.00868	0.009	0.00906	0.00774	0.0074	0.00707	0.00679	0.00782
	1.50771	0.00853	0.00808	0.00808	0.00983	0.00862	0.00895	0.00903	0.0077	0.00737	0.00706	0.00679	0.00782
	1.50623	0.00864	0.00817	0.00817	0.00983	0.00855	0.0089	0.009	0.00766	0.00733	0.00705	0.00678	0.00783
	1.50491	0.00873	0.00825	0.00825	0.00983	0.0085	0.00886	0.00897	0.00762	0.0073	0.00704	0.00678	0.00783
	1.50344	0.00883	0.00838	0.00838	0.00983	0.00844	0.00881	0.00894	0.00757	0.00726	0.00703	0.00678	0.00784
	1.50192	0.00893	0.00812	0.00812	0.00984	0.00837	0.00875	0.00887	0.00753	0.00722	0.00702	0.00677	0.00784
	1.50062	0.00902	0.00816	0.00816	0.00984	0.00832	0.00871	0.00877	0.00749	0.00719	0.00701	0.00677	0.00785
	1.49914	0.009	0.00875	0.00875	0.00975	0.00826	0.00866	0.00866	0.00744	0.00715	0.00699	0.00677	0.00785
	1.49763	0.00881	0.00934	0.00934	0.0096	0.00819	0.0086	0.00854	0.0074	0.00711	0.00698	0.00676	0.00786
	1.49632	0.00865	0.00763	0.00763	0.00947	0.00814	0.00856	0.00844	0.00736	0.00708	0.00696	0.00676	0.00786
	1.49486	0.00846	0.00785	0.00785	0.00932	0.00808	0.00851	0.00832	0.00732	0.00704	0.00695	0.00676	0.00778
	1.49354	0.00829	0.00739	0.00739	0.00918	0.00802	0.00846	0.00822	0.00729	0.00701	0.00693	0.00676	0.00767
	1.49197	0.00809	0.00861	0.00861	0.00902	0.00796	0.00841	0.0081	0.00726	0.00697	0.00691	0.00675	0.00753
	1.49047	0.0079	0.0088	0.0088	0.00887	0.00789	0.00835	0.00798	0.00723	0.00693	0.0069	0.00673	0.0074
	1.4891	0.00773	0.00903	0.00903	0.00873	0.00784	0.00831	0.00787	0.0072	0.0069	0.00688	0.00672	0.00728
	1.48757	0.00754	0.00849	0.00849	0.00857	0.00777	0.00825	0.00775	0.00717	0.00686	0.00686	0.0067	0.00715
	1.48627	0.00737	0.00803	0.00803	0.00844	0.00772	0.00821	0.00765	0.00714	0.00683	0.00685	0.00668	0.00703
	1.48463	0.00717	0.00792	0.00792	0.00827	0.00765	0.00814	0.00752	0.0071	0.00685	0.00683	0.00667	0.00689
	1.48308	0.00719	0.00846	0.00846	0.00811	0.00755	0.00806	0.0074	0.00707	0.00687	0.00681	0.00665	0.00675
	1.48176	0.00725	0.00848	0.00848	0.00798	0.00747	0.00799	0.0073	0.00704	0.00688	0.0068	0.00663	0.00664
	1.48013	0.00733	0.0082	0.0082	0.00781	0.00736	0.00791	0.00717	0.00701	0.0069	0.00678	0.00661	0.0065
	1.47874	0.0074	0.00796	0.00796	0.00767	0.00727	0.00785	0.00706	0.00698	0.00692	0.00676	0.0066	0.00638
	1.47721	0.00748	0.00737	0.00737	0.00752	0.00718	0.00777	0.00694	0.00694	0.00693	0.00672	0.00658	0.00624
	1.4756	0.00756	0.00717	0.00717	0.00735	0.00708	0.00769	0.00692	0.00691	0.00695	0.00667	0.00656	0.0061
	1.47423	0.00762	0.00712	0.00712	0.00732	0.00699	0.00762	0.0069	0.00688	0.00697	0.00662	0.00654	0.00598

## Sheet: Figs 3c,d,f,g,h
Figure 3c				Figure 3d				Figure 3f					Figure 3g							Figure 3h
VG0- (V)	ns (×1013 cm-2)	μ (cm2 V-1s-1)		VG0+ (V)	ns (×1013 cm-2)	μ (cm2 V-1s-1)		poling time (s)	△Tc (-1200-)	poling time (s)	△Tc (+1200+)		T (K)	Rs (kW/sq)	T (K)	Rs (kW/sq)	T (K)	Rs (kW/sq)		T (K)	Rs (kW/sq)	T (K)	Rs (kW/sq)	T (K)	Rs (kW/sq)
0	5.90179	90.0204		0	6.09518	81.8186		0	0	0	0			origin		-1800-		24 h in cryogenic chamber			origin		-1800-		5 days in ambient conditions
-10	5.95408	86.4805		10	6.15521	81.8369		1	0.1078	1	0.067		4.50191	0.756311	4.49988	1.65099	3.74097	1.554		5.00554	0.736611	4.49976	1.81009	5.00439	0.734685
-20	6.09162	83.2387		20	6.15036	82.3101		2	0.1823	2	0.1225		4.49622	0.756273	4.50014	1.65076	3.7757	1.55587		4.98954	0.736556	4.49999	1.81004	4.99498	0.734644
-30	6.06914	81.1505		30	6.12565	81.8269		3	0.1954	3	0.14289		4.49138	0.756257	4.50047	1.65037	3.8019	1.55752		4.97522	0.736486	4.49973	1.81007	4.98684	0.734623
-50	6.29406	75.8478		50	6.18934	78.6412		4	0.21533	4	0.15088		4.48567	0.756241	4.50026	1.65025	3.83816	1.55927		4.9594	0.736419	4.50033	1.80999	4.97828	0.734594
-90	6.30231	70.8762		70	6.31824	74.4655		5	0.22492	5	0.163		4.48038	0.756214	4.50017	1.64993	3.87335	1.56082		4.94489	0.736355	4.50004	1.80308	4.97025	0.73457
-120	6.65318	65.2633		90	6.35679	70.4439		6	0.23238	6	0.16946		4.47511	0.756169	4.41257	1.64116	3.91089	1.56226		4.93074	0.736284	4.23609	1.7909	4.96142	0.734532
-160	6.69452	60.5526		120	6.43998	64.9537		8	0.2458	8	0.16866		4.46944	0.756205	4.19089	1.63685	3.93537	1.56357		4.91532	0.736226	4.14651	1.78512	4.95233	0.73448
-180	6.79053	57.5394		140	6.54245	61.047		12	0.26043	12	0.17585		4.46423	0.75612	4.13129	1.63435	3.96661	1.56498		4.90144	0.736157	4.08865	1.78191	4.94455	0.734455
				160	6.60258	57.9705		20	0.27322	20	0.17545		4.45874	0.756088	4.09151	1.63176	3.9997	1.56632		4.88639	0.736088	4.03483	1.7765	4.93568	0.734408
				170	6.66667	56.4079		30	0.27464	30	0.17885		4.45446	0.756067	4.03859	1.62933	4.03378	1.56754		4.87251	0.736028	3.99436	1.77297	4.92652	0.734362
				180	6.72839	53.8493		60	0.27748	60	0.1948		4.44942	0.756049	3.9875	1.62682	4.06114	1.56867		4.85772	0.735956	3.9452	1.76886	4.91904	0.73434
								120	0.28032	120	0.19643		4.44438	0.756034	3.94237	1.62448	3.99144	1.55758		4.84405	0.735907	3.89935	1.76486	4.91022	0.734298
								300	0.28458	180	0.19982		4.43998	0.756006	3.90121	1.62218	3.81329	1.55423		4.83051	0.735834	3.85534	1.76094	4.90235	0.734267
								600	0.286	300	0.20442		4.43505	0.756009	3.87252	1.61997	3.78403	1.55262		4.81568	0.735777	3.815	1.75717	4.89354	0.734241
								1800	0.2888	600	0.20282		4.43006	0.75598	3.83629	1.61781	3.76019	1.55112		4.80242	0.735715	3.78797	1.75344	4.88486	0.734167
								3600	0.2958				4.42576	0.75594	3.80214	1.61576	3.74299	1.54962		4.78794	0.735636	3.75373	1.74988	4.87685	0.734133
													4.42071	0.755885	3.77003	1.61356	3.72063	1.54817		4.77494	0.735584	3.72158	1.74632	4.86847	0.734117
													4.41657	0.755874	3.73721	1.61139	3.69912	1.54674		4.76205	0.735531	3.69155	1.74293	4.86114	0.734081
													4.41141	0.755834	3.71238	1.60901	3.6768	1.5453		4.74761	0.735465	3.66318	1.73968	4.85223	0.734035
													4.40672	0.755829	3.67776	1.60649	3.66182	1.54386		4.73551	0.735413	3.64251	1.73636	4.84387	0.734029
													4.4025	0.755803	3.64125	1.6039	3.64252	1.54261		4.72273	0.735346	3.61532	1.73287	4.83629	0.733974
													4.39752	0.755802	3.60734	1.60129	3.62527	1.5413		4.71107	0.735276	3.58807	1.72917	4.82787	0.733911
													4.39363	0.755784	3.57648	1.59865	3.60877	1.54013		4.69977	0.735223	3.56098	1.72541	4.82057	0.733887
													4.38879	0.755725	3.54002	1.59545	3.59429	1.5389		4.68714	0.735154	3.53307	1.72161	4.81217	0.733848
													4.3839	0.755722	3.50892	1.59191	3.58385	1.53787		4.67608	0.735097	3.51242	1.71754	4.8041	0.733824
													4.37992	0.755697	3.46987	1.58849	3.57026	1.53681		4.66411	0.735038	3.48464	1.71289	4.79668	0.733784
													4.37533	0.755665	3.42569	1.58424	3.55742	1.53579		4.65288	0.73499	3.45207	1.7081	4.78848	0.73373
													4.37095	0.755655	3.3899	1.58038	3.54532	1.53484		4.64119	0.734916	3.4221	1.70304	4.78029	0.733701
													4.36639	0.755622	3.34876	1.57581	3.53659	1.53389		4.63046	0.734865	3.39099	1.69763	4.77303	0.733685
													4.3616	0.755602	3.31557	1.57087	3.52511	1.53294		4.61938	0.734804	3.36567	1.69131	4.76519	0.733664
													4.35748	0.755589	3.27135	1.56541	3.5133	1.53194		4.60779	0.734743	3.32654	1.68461	4.75834	0.733601
													4.35278	0.755533	3.2301	1.5601	3.50446	1.53103		4.59718	0.73469	3.29594	1.67764	4.74992	0.733585
													4.3488	0.755523	3.18775	1.55416	3.49324	1.53004		4.58584	0.734622	3.26092	1.66995	4.74215	0.733509
													4.34442	0.75552	3.14716	1.54822	3.48121	1.52915		4.57543	0.734567	3.22272	1.661	4.7359	0.73348
													4.33968	0.755461	3.11774	1.54231	3.47086	1.52821		4.56533	0.734521	3.19734	1.65284	4.72835	0.733477
													4.33527	0.755438	3.08333	1.53579	3.46303	1.52615		4.55389	0.734461	3.16059	1.64254	4.72242	0.733426
													4.3311	0.755423	3.04935	1.53044	3.45333	1.52522		4.54387	0.734403	3.1239	1.63284	4.71524	0.733391
													4.32643	0.755422	3.02263	1.52597	3.44394	1.52509		4.5331	0.734356	3.09184	1.62271	4.70793	0.733323
													4.32242	0.755369	3.00439	1.52253	3.43502	1.52437		4.52316	0.734311	3.06041	1.61256	4.70175	0.733329
													4.31828	0.755337	2.99196	1.51912	3.42445	1.52326		4.51332	0.73425	3.03888	1.60304	4.69484	0.733309
													4.31398	0.755321	2.976	1.51584	3.41142	1.52244		4.50264	0.734193	3.0142	1.59546	4.68762	0.73326
													4.30975	0.755307	2.96128	1.51251	3.4017	1.52204		4.49293	0.734136	2.99765	1.5896	4.68203	0.733233
													4.30493	0.755286	2.94666	1.50907	3.38895	1.52007		4.48262	0.734078	2.98296	1.58383	4.67467	0.733218
													4.30109	0.75527	2.93204	1.50555	3.37732	1.51865		4.47263	0.734039	2.96961	1.57808	4.66894	0.733138
													4.29671	0.755244	2.92098	1.50183	3.36616	1.51748		4.46284	0.733978	2.95993	1.57237	4.66187	0.733106
													4.29288	0.755228	2.90639	1.49814	3.35538	1.51645		4.45388	0.733927	2.94714	1.56636	4.65484	0.733066
													4.28839	0.755182	2.8916	1.49427	3.34735	1.51563		4.44519	0.733886	2.9344	1.56028	4.64912	0.733058
													4.28401	0.755169	2.87628	1.49014	3.33748	1.51556		4.43621	0.733822	2.92168	1.55393	4.64231	0.73303
													4.28019	0.755115	2.86093	1.48594	3.32819	1.51373		4.42769	0.733765	2.90884	1.54727	4.63649	0.733014
													4.27576	0.755096	2.84911	1.48148	3.31926	1.51197		4.41888	0.733721	2.89913	1.54045	4.62975	0.732966
													4.27184	0.755109	2.83328	1.47676	3.31047	1.51111		4.41038	0.733658	2.8861	1.5332	4.62332	0.732931
													4.26762	0.755084	2.81806	1.47189	3.30215	1.50993		4.40204	0.733605	2.87281	1.52563	4.61777	0.732917
													4.26308	0.755061	2.80286	1.46678	3.29627	1.50404		4.39316	0.733557	2.85928	1.51756	4.61095	0.732903
													4.25916	0.754995	2.78746	1.46146	3.28892	1.5066		4.38489	0.7335	2.8457	1.5091	4.60435	0.732856
													4.25498	0.754978	2.77576	1.45576	3.28177	1.50656		4.37632	0.733454	2.83514	1.50016	4.59896	0.732803
													4.25121	0.754966	2.7599	1.44976	3.27469	1.50607		4.36841	0.7334	2.82189	1.49065	4.59258	0.732797
													4.24695	0.754957	2.74379	1.44337	3.26791	1.50548		4.35973	0.733343	2.8087	1.48068	4.58691	0.732758
													4.24267	0.754946	2.72659	1.43608	3.26287	1.50477		4.3517	0.733288	2.79534	1.47005	4.58063	0.732692
													4.23874	0.754896	2.70869	1.42872	3.25646	1.50417		4.34388	0.733239	2.78187	1.45873	4.57426	0.732693
													4.23445	0.754881	2.6917	1.42112	3.24995	1.50351		4.33534	0.733186	2.77146	1.44665	4.56883	0.732649
													4.23048	0.754874	2.67897	1.41301	3.24361	1.50287		4.32756	0.733126	2.75757	1.43366	4.56261	0.732627
													4.22652	0.75483	2.66294	1.40419	3.2374	1.49919		4.31909	0.733092	2.74352	1.41966	4.55678	0.732598
													4.22232	0.754801	2.64682	1.39494	3.23287	1.50129		4.31176	0.733052	2.72914	1.40461	4.55111	0.732573
													4.21866	0.754779	2.63024	1.3849	3.22658	1.50106		4.30328	0.732997	2.71469	1.38838	4.5447	0.732507
													4.21436	0.754755	2.61354	1.3741	3.22052	1.50056		4.29589	0.732944	2.70371	1.37076	4.53945	0.732513
													4.21009	0.75474	2.60093	1.36236	3.21468	1.49989		4.2884	0.732887	2.68867	1.35162	4.53323	0.732453
													4.20648	0.754701	2.58376	1.34953	3.20871	1.49909		4.28022	0.73284	2.67412	1.331	4.52803	0.732441
													4.20212	0.754689	2.56632	1.33548	3.20299	1.49831		4.2726	0.73278	2.65994	1.30839	4.52208	0.732388
													4.19858	0.754654	2.54857	1.32012	3.19879	1.49761		4.26447	0.732752	2.64566	1.28381	4.51593	0.732361
													4.19473	0.754632	2.5307	1.30325	3.19281	1.49687		4.25741	0.7327	2.63477	1.25702	4.51107	0.732336
													4.19072	0.754621	2.51808	1.28458	3.18714	1.49615		4.24932	0.732646	2.62014	1.22759	4.50484	0.732325
													4.18752	0.754587	2.5012	1.26383	3.18154	1.49533		4.24196	0.732598	2.60515	1.19559	4.49879	0.732285
													4.18369	0.754575	2.48401	1.24067	3.17738	1.49662		4.23456	0.732547	2.58999	1.16022	4.49378	0.732212
													4.18018	0.754571	2.46654	1.21495	3.17187	1.49606		4.22702	0.732495	2.5746	1.12143	4.48796	0.732221
													4.17636	0.754509	2.44933	1.18618	3.16518	1.49458		4.21981	0.732441	2.55902	1.07908	4.48279	0.732199
													4.17262	0.754498	2.43531	1.15383	3.15469	1.49311		4.21162	0.732403	2.5472	1.0322	4.47717	0.732185
													4.16907	0.754455	2.41702	1.11701	3.14224	1.49074		4.20486	0.732348	2.53126	0.981083	4.47115	0.732137
													4.16534	0.754446	2.39852	1.0757	3.13259	1.48706		4.19729	0.732302	2.51623	0.924705	4.46606	0.732129
													4.16203	0.754428	2.38038	1.02897	3.11914	1.48386		4.19085	0.732257	2.50116	0.863678	4.46009	0.732091
													4.15826	0.754385	2.36289	0.975919	3.09521	1.48105		4.18438	0.732209	2.48586	0.798432	4.45559	0.732036
													4.15451	0.754395	2.34953	0.916124	3.0805	1.47975		4.17734	0.732153	2.47432	0.728339	4.4504	0.732027
													4.15123	0.754361	2.33163	0.8485	3.06998	1.47837		4.17106	0.732103	2.45857	0.656015	4.44553	0.732001
													4.14727	0.754325	2.31315	0.772766	3.05993	1.47697		4.16383	0.732053	2.44273	0.580952	4.44092	0.731957
													4.144	0.754326	2.29437	0.690194	3.05242	1.47545		4.15735	0.732006	2.42642	0.507155	4.43565	0.73196
													4.14023	0.754283	2.27523	0.600682	3.04288	1.47393		4.15131	0.731966	2.41001	0.436197	4.43128	0.731898
													4.13647	0.754293	2.25641	0.507918	3.03328	1.47242		4.14439	0.731908	2.39757	0.370093	4.42607	0.731856
													4.13315	0.754229	2.24277	0.415217	3.02375	1.47082		4.13801	0.731869	2.38157	0.310591	4.42099	0.731826
													4.12939	0.754209	2.22437	0.329915	3.01414	1.46923		4.1311	0.731812	2.36587	0.258866	4.41663	0.731797
													4.12599	0.754198	2.2058	0.255343	3.00685	1.4676		4.12484	0.731763	2.34986	0.215094	4.41145	0.731806
													4.12219	0.754166	2.18677	0.195985	2.99721	1.46594		4.11802	0.731734	2.33374	0.178762	4.40633	0.731774
													4.11846	0.754144	2.16746	0.149696	2.9873	1.46429		4.11177	0.73166	2.32151	0.148915	4.40208	0.73174
													4.11527	0.75412	2.1527	0.116095	2.97762	1.46237		4.10546	0.731623	2.30482	0.124672	4.39686	0.731697
													4.11167	0.754102	2.13278	0.0922623	2.96844	1.46061		4.09883	0.731573	2.28795	0.104856	4.39247	0.731674
													4.10748	0.754072	2.11408	0.0746689	2.96141	1.45874		4.09263	0.731512	2.27081	0.0890005	4.38779	0.731652
													4.10451	0.754046	2.09531	0.0622229	2.95196	1.45682		4.08598	0.731476	2.25385	0.0764719	4.38255	0.731604
													4.10068	0.754023	2.07609	0.0530449	2.94247	1.45489		4.07947	0.731425	2.2418	0.0663866	4.37847	0.731588
													4.09743	0.753999	2.06153	0.046137	2.93288	1.45285		4.0737	0.731378	2.22533	0.0581158	4.37366	0.731581
													4.09359	0.753981	2.04183	0.0409165	2.92245	1.45069		4.0673	0.731336	2.20882	0.0514637	4.36921	0.73155
													4.0899	0.753964	2.02179	0.0370253	2.91466	1.44857		4.06089	0.731283	2.19183	0.045657	4.36425	0.731502
													4.0867	0.753939	2.00115	0.0338454	2.90469	1.44634		4.05418	0.73123	2.17464	0.0411388	4.35959	0.731492
													4.08301	0.753903	1.98192	0.0313626	2.89482	1.44415		4.04833	0.731178	2.16152	0.0374392	4.35518	0.731447
													4.07956	0.753886	1.9673	0.0291832	2.88484	1.44188		4.04211	0.731142	2.14407	0.0342727	4.35035	0.731434
													4.07603	0.753844	1.94746	0.0275887	2.87721	1.43951		4.03569	0.731081	2.12631	0.031515	4.34593	0.731429
													4.07231	0.753825	1.92689	0.0260797	2.8671	1.4371		4.02959	0.731041	2.10975	0.0291796	4.34144	0.731386
													4.06887	0.753792	1.90579	0.0244858	2.85677	1.43456		4.02304	0.730989	2.09276	0.0274631	4.33637	0.731345
													4.06556	0.753792	1.88362	0.0235238	2.8464	1.43208		4.01725	0.730938	2.07992	0.0259157	4.33229	0.731325
													4.06223	0.753759	1.86783	0.0223789	2.83604	1.42937		4.01114	0.730884	2.06243	0.0245507	4.32757	0.731292
													4.05852	0.753733	1.84654	0.0215862	2.82584	1.42673		4.00464	0.730842	2.04476	0.0234567	4.32274	0.731286
													4.05471	0.753723	1.82447	0.0206683	2.81834	1.42395		3.99869	0.730794	2.02698	0.0226141	4.3186	0.731208
													4.05149	0.753675	1.80161	0.0196943	2.80851	1.42101		3.99224	0.73074	2.00856	0.0218411	4.31378	0.731196
													4.04775	0.753689	1.77801	0.0191008	2.79851	1.41811		3.98648	0.730694	1.99507	0.0209461	4.30974	0.731168
													4.04452	0.753643	1.7598	0.018212	2.78849	1.41509		3.98089	0.73065	1.9777	0.0201709	4.30514	0.731141
													4.04082	0.753626	1.73712	0.0174625	2.77819	1.41202		3.9749	0.730586	1.96022	0.0194765	4.30052	0.731102
													4.03724	0.753608	1.71357	0.0169863	2.77054	1.40873		3.96942	0.730535	1.9422	0.0187836	4.29608	0.731121
													4.03396	0.753583	1.6891	0.0161664	2.7603	1.4054		3.96345	0.730493	1.92387	0.0181202	4.2916	0.731087
													4.0302	0.753551	1.66368	0.015668	2.74985	1.40197		3.95809	0.730444	1.90958	0.0175014	4.28749	0.731055
													4.02706	0.753515	1.64386	0.0150222	2.73942	1.39834		3.95253	0.73039	1.88998	0.0166198	4.28285	0.731005
													4.02334	0.753505	1.61898	0.0143616	2.72878	1.39462		3.94661	0.730343	1.87076	0.0162231	4.27801	0.731019
													4.01961	0.753471	1.59327	0.0135184	2.72068	1.39085		3.94088	0.730298	1.85169	0.0156561	4.27426	0.730969
													4.01626	0.753432	1.56668	0.013009	2.70999	1.38684		3.9353	0.730253	1.83215	0.0151338	4.26968	0.730916
													4.01286	0.753427	1.53891	0.0123219	2.69918	1.38276		3.92974	0.730203	1.81716	0.0143526	4.26566	0.730901
													4.00954	0.753392	1.51852	0.0116702	2.68811	1.3784		3.92431	0.73015	1.79643	0.0138499	4.26096	0.730876
													4.00599	0.753373	1.49148	0.0112132	2.67728	1.3739		3.91821	0.730099	1.77518	0.0134992	4.25664	0.730858
													4.00227	0.753358	1.46321	0.0107948	2.66959	1.36928		3.91298	0.730045	1.75372	0.0127831	4.25261	0.730815
													3.99903	0.753311	1.43347	0.0100879	2.65923	1.36447		3.90697	0.729992	1.73311	0.0123689	4.24799	0.730774
													3.9955	0.753287	1.40412	0.00969366	2.64879	1.35944		3.90163	0.729948	1.71729	0.0117579	4.24402	0.73078
													3.99163	0.753248	1.3824	0.00909126	2.63834	1.35416		3.89633	0.729899	1.69549	0.0112475	4.23943	0.730736
													3.98864	0.753222	1.35208	0.00868279	2.62764	1.34853		3.89024	0.729851	1.67285	0.0109158	4.23501	0.730749
													3.9853	0.753229	1.32013	0.00836746	2.61701	1.34274		3.88482	0.729796	1.64925	0.0104965	4.23114	0.730676
													3.98216	0.753203	1.28988	0.00796415	2.60881	1.33666		3.8791	0.729751	1.62652	0.00993238	4.22655	0.730664
													3.97886	0.753183	1.25792	0.00757704	2.598	1.33038		3.87382	0.729692	1.60946	0.00955938	4.22207	0.730632
													3.97556	0.753169	1.23286	0.00714072	2.58702	1.32361		3.86825	0.729645	1.58609	0.00929157	4.218	0.730611
													3.97241	0.753119	1.20006	0.00691615	2.57594	1.31748		3.86254	0.729602	1.56171	0.00875086	4.21356	0.730599
													3.96903	0.753105	1.16682	0.00652774	2.56471	1.31048		3.85709	0.729548	1.53614	0.00855148	4.20973	0.730544
													3.96603	0.753084	1.13301	0.0062885	2.55614	1.30167		3.85126	0.729493	1.51181	0.00803464	4.20517	0.730538
													3.96255	0.753061	1.09883	0.00611773	2.54063	1.28821		3.84599	0.729436	1.49346	0.00763511	4.20069	0.730502
													3.95945	0.753024	1.07274	0.00592692	2.52231	1.27263		3.84053	0.729394	1.46804	0.0075103	4.19722	0.730473
													3.95642	0.753009	1.0377	0.00589574	2.50434	1.25444		3.83478	0.729339	1.44141	0.00717466	4.19314	0.730474
													3.95301	0.752972	1.00347	0.00555261	2.48644	1.23458		3.82942	0.729288	1.41433	0.00679023	4.18911	0.730434
													3.95009	0.752944	0.96702	0.00532013	2.46814	1.21232		3.82427	0.729227	1.38843	0.00665812	4.18546	0.730374
													3.94653	0.75294	0.93139	0.00516744	2.45377	1.18736		3.81841	0.729187	1.3682	0.00631205	4.18147	0.730349
													3.94309	0.752897	0.90475	0.00504353	2.43462	1.15982		3.8135	0.729139	1.34003	0.00601476	4.17805	0.73033
													3.94019	0.752895	0.87006	0.00492049	2.4158	1.1293		3.808	0.729085	1.31142	0.00590603	4.17408	0.730306
													3.93686	0.752859	0.83474	0.00491684	2.39635	1.09507		3.80304	0.72902	1.28379	0.0056607	4.16996	0.730269
													3.93351	0.752816	0.79972	0.00476566	2.38258	1.0563		3.79821	0.72898	1.25453	0.0054794	4.16655	0.730239
													3.93053	0.75283	0.76507	0.0047749	2.36416	1.01172		3.79286	0.728918	1.23159	0.00521574	4.16239	0.73023
													3.92724	0.752778	0.73101	0.00460036	2.34554	0.959499		3.78774	0.728873	1.20186	0.00508992	4.15905	0.730189
													3.92393	0.75277	0.70594	0.00447513	2.33153	0.900996		3.78227	0.728818	1.1718	0.00485618	4.15504	0.730158
													3.92096	0.752754	0.67359	0.00457687	2.31292	0.834172		3.77732	0.728744	1.14122	0.00471737	4.15121	0.730159
													3.91732	0.752705	0.6421	0.00450009	2.29405	0.759417		3.77236	0.728713	1.10991	0.00466135	4.14756	0.730134
													3.91441	0.752699	0.61203	0.00459305	2.27483	0.675729		3.76712	0.728653	1.0863	0.00428977	4.14337	0.730081
													3.91101	0.752672	0.58362	0.00433756	2.25563	0.58563		3.76221	0.728594	1.0548	0.00418269	4.14008	0.730063
													3.90806	0.752613	0.56272	0.0044891	2.23751	0.490466		3.75669	0.728537	1.02274	0.00421175	4.13596	0.730031
													3.90468	0.752613	0.53707	0.00449754	2.22344	0.395889		3.7519	0.7285	0.99037	0.00399267	4.13215	0.730013
													3.90124	0.752574	0.51255	0.00433249	2.20437	0.308401		3.74704	0.728439	0.95762	0.00389981	4.1286	0.729984
													3.8983	0.752556	0.49186	0.00450767	2.18529	0.234155		3.74154	0.728396	0.93335	0.00380882	4.12487	0.729935
													3.89492	0.75257	0.47557	0.00449461	2.16584	0.175602		3.73651	0.728335	0.90081	0.00372244	4.1209	0.729943
													3.89192	0.75251	0.46331	0.00442476	2.14601	0.131446		3.7313	0.728281	0.86833	0.00372105	4.11756	0.729906
													3.88876	0.752501	0.44802	0.00443661	2.13087	0.100824		3.72636	0.728216	0.83569	0.00369791	4.1136	0.729846
													3.88517	0.75246	0.43428	0.00438073	2.11197	0.0790205		3.72152	0.72818	0.80336	0.0037243	4.11016	0.729847
													3.8824	0.752435	0.42217	0.00430163	2.09298	0.0638446		3.71601	0.728119	0.77905	0.00347214	4.10624	0.729809
													3.87902	0.752413	0.41149	0.0044582	2.07379	0.053439		3.71102	0.72807	0.74712	0.00348144	4.10212	0.729765
													3.87597	0.752387	0.40414	0.00440835	2.05415	0.0459061		3.70559	0.728013	0.71546	0.00351967	4.09879	0.729756
													3.87264	0.752364	0.3956	0.00440584	2.03911	0.0403368		3.70078	0.727953	0.68477	0.00355027	4.09492	0.729744
													3.86925	0.752321	0.38779	0.00426264	2.01906	0.0359397		3.69595	0.727893	0.65464	0.00359676	4.09143	0.729711
													3.86646	0.752307	0.38102	0.00435087	1.99869	0.0324903		3.69061	0.727846	0.633	0.00340272	4.08746	0.729663
													3.86308	0.752295	0.37482	0.00444066	1.97966	0.0299366		3.68559	0.727781	0.60485	0.00351294	4.08368	0.729642
													3.86007	0.752263	0.37059	0.00439482	1.96465	0.0278379		3.68014	0.727728	0.57796	0.00350241	4.08036	0.729626
													3.85665	0.752231	0.36554	0.00445705	1.94429	0.0262853		3.67541	0.727671	0.5523	0.00332256	4.07653	0.7296
													3.8532	0.752198	0.36057	0.0043971	1.92306	0.0248766		3.67046	0.727619	0.52811	0.00338467	4.073	0.729558
													3.85039	0.752178	0.3562	0.00443671	1.90231	0.0235987		3.66514	0.727565	0.51141	0.00348137	4.0692	0.729527
													3.8468	0.752139	0.35243	0.00443488	1.88086	0.0226328		3.66025	0.727506	0.49216	0.00348898	4.06536	0.729507
													3.84377	0.752104	0.34978	0.00436197	1.86064	0.0213978		3.65498	0.727444	0.47633	0.00324196	4.06193	0.72948
													3.84074	0.75214	0.34648	0.00448555	1.84513	0.0205848		3.64991	0.727394	0.46028	0.00332473	4.05815	0.729467
													3.83717	0.752089			1.82367	0.0196086		3.64452	0.727331	0.44538	0.00333747	4.05392	0.729459
													3.83423	0.752064			1.80167	0.0190053		3.63962	0.727271	0.43506	0.00334867	4.05076	0.729392
													3.83097	0.752018			1.77791	0.018263		3.63513	0.727217	0.42278	0.00339667	4.04708	0.729361
													3.82774	0.751996			1.7548	0.017761		3.63014	0.727164	0.41189	0.00331748	4.04347	0.729326
													3.82466	0.751977			1.73836	0.0169534		3.62563	0.727101	0.40215	0.00329282	4.03976	0.729316
													3.82121	0.751966			1.71523	0.0161852		3.62059	0.727043	0.39365	0.00335453	4.03601	0.729284
													3.8184	0.751917			1.69178	0.0156787		3.61618	0.726984	0.38774	0.0034512	4.03249	0.729251
													3.81526	0.751894			1.6671	0.0152834		3.61095	0.726925	0.38084	0.00333485	4.02861	0.729231
													3.81266	0.751871			1.64018	0.0145758		3.60631	0.726861	0.37452	0.00348557	4.02467	0.729215
													3.8095	0.751842			1.6226	0.0139955		3.60197	0.726816	0.36891	0.00340647	4.02138	0.729182
													3.80606	0.751804			1.59831	0.013256		3.59686	0.726743	0.36388	0.00329612	4.01761	0.729162
													3.80365	0.751782			1.5731	0.0126767		3.59236	0.726687	0.36005	0.00330756	4.01429	0.729109
													3.80041	0.751757			1.54556	0.0120276		3.5874	0.726633	0.35566	0.00343529	4.01034	0.729103
													3.79756	0.751728						3.5827	0.726576	0.35185	0.00336106	4.00661	0.729073
													3.79449	0.751719						3.57775	0.726513	0.34833	0.00330446	4.00318	0.729043
													3.79124	0.751696						3.57335	0.726466	0.34505	0.0034209	3.99934	0.729002
													3.78865	0.751656						3.56861	0.726402	0.34276	0.00327328	3.99587	0.728973
													3.78541	0.751623						3.5637	0.72634	0.3399	0.00333452	3.99233	0.728936
													3.78282	0.751632						3.55916	0.726271	0.33741	0.00342367	3.98872	0.72894
													3.77954	0.751597						3.55426	0.726222	0.33507	0.00336692	3.98546	0.728886
													3.77643	0.751565						3.54989	0.726154	0.3329	0.00344761	3.98174	0.72886
													3.77368	0.751538						3.54473	0.726105	0.33085	0.00336608	3.97865	0.728872
													3.77048	0.751505						3.54029	0.726045	0.3294	0.00345574	3.97525	0.728805
													3.76734	0.751482						3.53576	0.725977	0.32756	0.00324354	3.97143	0.728767
													3.76463	0.751466						3.53082	0.725912	0.32583	0.00344284	3.9686	0.728734
													3.7615	0.751422						3.52638	0.725849	0.32418	0.00343575	3.96499	0.728726
													3.75863	0.751387						3.52137	0.725791	0.32276	0.00344189	3.96186	0.728681
													3.75557	0.751375						3.51697	0.725738	0.32179	0.0033902	3.95832	0.728669
													3.75256	0.751342						3.51194	0.725678	0.32056	0.00323563	3.95479	0.728675
													3.75	0.75132						3.50749	0.725608	0.31944	0.00329933	3.95161	0.728614
													3.74642	0.751297						3.50306	0.725544	0.31842	0.00343248	3.94798	0.728595
													3.7438	0.751268						3.49802	0.725479	0.31748	0.00332549	3.94452	0.728574
													3.74052	0.751249						3.49359	0.72542	0.31683	0.00344081	3.94133	0.728543
													3.73741	0.751183						3.48876	0.725373	0.31606	0.00338444	3.93788	0.728514
													3.73471	0.751162						3.48432	0.725295	0.31536	0.00318754	3.93471	0.728467
													3.7317	0.751153						3.47938	0.725236	0.31478	0.00341075	3.93132	0.728448
													3.72838	0.751105						3.47505	0.725173	0.3142	0.00329694	3.92761	0.728388
													3.72567	0.751092						3.47052	0.725116	0.31379	0.00338089	3.92454	0.728362
													3.72247	0.75107						3.46562	0.725048	0.31327	0.0033431	3.92114	0.728342
													3.71973	0.751025						3.46122	0.724982	0.31277	0.00337224	3.91805	0.728313
													3.71644	0.750999						3.45657	0.724921	0.31232	0.00343885	3.91436	0.728272
													3.71348	0.75099						3.45238	0.724862	0.31189	0.00326576	3.91097	0.728265
													3.71059	0.750966						3.4479	0.724802	0.31155	0.00338823	3.90769	0.728222
													3.70744	0.750943						3.44382	0.724731	0.3113	0.00332046	3.90427	0.728192
													3.70475	0.750891						3.43961	0.724671	0.31097	0.00340338	3.90122	0.728149
													3.70159	0.750874						3.43512	0.724612	0.31068	0.00339516	3.89778	0.728122
													3.69858	0.750824						3.43114	0.724549	0.3104	0.00327529	3.89396	0.728099
													3.69571	0.750813						3.42659	0.724484	0.31013	0.0033532	3.89104	0.728068
													3.69251	0.750807						3.42236	0.724406	0.30995	0.00345422	3.88761	0.728042
													3.68937	0.75079						3.4184	0.724348	0.30972	0.00334241	3.88413	0.728014
													3.68667	0.750731						3.414	0.72429	0.3095	0.00343904	3.88088	0.727981
													3.6835	0.750697						3.40985	0.724219	0.3093	0.00334023	3.87758	0.727957
													3.68084	0.750665						3.40538	0.724151	0.30909	0.00323616	3.87449	0.727951
													3.67741	0.750643						3.40138	0.724096	0.30896	0.00322654	3.87088	0.727912
													3.67435	0.75063						3.39685	0.724017	0.30879	0.00341738	3.86745	0.727864
													3.6717	0.750587						3.3929	0.723944	0.30863	0.00338734	3.86432	0.727856
													3.66849	0.750575						3.38883	0.723889	0.30848	0.0033663	3.86076	0.727793
													3.66573	0.750541						3.38436	0.723835	0.30834	0.00333926	3.85772	0.727787
													3.66258	0.750512						3.38018	0.723769	0.30825	0.00344377	3.85432	0.727778
													3.65925	0.750484						3.376	0.723701	0.30813	0.00312909	3.85074	0.727716
													3.65672	0.750416						3.37202	0.723618	0.30802	0.00328216	3.84751	0.72768
													3.65339	0.750426						3.36794	0.723564	0.30792	0.00343582	3.84444	0.727653
													3.65037	0.750391						3.36355	0.723497	0.30782	0.0034234	3.84058	0.727625
													3.64768	0.750372						3.35955	0.723432	0.30777	0.00350183	3.83777	0.72759
													3.64448	0.750322						3.35533	0.723368	0.3077	0.00339742	3.83414	0.727567
													3.64166	0.75031						3.35128	0.723312	0.30763	0.00341451	3.83111	0.727542
													3.63858	0.75029						3.34713	0.72324	0.30758	0.00349946	3.82754	0.727522
													3.63576	0.750245						3.34321	0.723178	0.30753	0.00343533	3.82428	0.727483
													3.63299	0.750204						3.33939	0.723117	0.30747	0.0031943	3.82113	0.727445
													3.63	0.750181						3.3352	0.723035	0.30743	0.00331197	3.81783	0.727408
													3.62727	0.75016						3.3314	0.722981	0.30738	0.00326079	3.815	0.727366
													3.62454	0.750142						3.32741	0.72293	0.30733	0.00324385	3.81171	0.727329
													3.62169	0.750092						3.32375	0.722871	0.30728	0.00343792	3.80822	0.727297
													3.61917	0.75007						3.31969	0.722799	0.30724	0.00342638	3.80563	0.72729
													3.6162	0.750051						3.31639	0.72274	0.30721	0.003174	3.8022	0.727256
													3.61319	0.750011						3.31315	0.722681	0.30717	0.00346298	3.7991	0.727216
													3.61049	0.749982						3.30962	0.722622	0.30714	0.00328488	3.79618	0.727201
													3.6077	0.749931						3.30644	0.72258	0.3071	0.00342479	3.79301	0.727176
													3.60516	0.749922						3.30286	0.722524	0.30707	0.00343052	3.79005	0.727122
													3.60217	0.749892						3.29964	0.72246	0.30705	0.00331115	3.78682	0.727108
													3.59932	0.749879						3.2966	0.722402	0.30702	0.00322975	3.7836	0.727072
													3.59665	0.749828						3.293	0.722335	0.307	0.00329907	3.78071	0.727041
													3.59366	0.749792						3.2896	0.722265	0.30698	0.00345262	3.77761	0.727023
													3.59108	0.74976						3.28571	0.7222	0.30696	0.00342511	3.77466	0.72697
													3.58825	0.749732						3.28187	0.722143	0.30695	0.00331674	3.77138	0.726938
													3.5852	0.749698						3.27727	0.722063	0.30694	0.00326277	3.76811	0.726907
													3.58267	0.749688						3.27316	0.721988	0.30692	0.00343087	3.76533	0.72688
													3.57967	0.74964						3.26974	0.721912	0.3069	0.00346823	3.76199	0.726836
													3.5768	0.749617						3.26605	0.721851	0.3069	0.00346179	3.7589	0.726797
													3.57424	0.749592						3.2629	0.721795	0.30688	0.00348449	3.75595	0.726778
													3.57128	0.749579						3.25959	0.72174	0.30688	0.00341052	3.75267	0.726747
													3.56871	0.749518						3.2568	0.721683	0.30687	0.00349559	3.74986	0.726726
													3.56594	0.749493						3.25374	0.721617	0.30686	0.00340773	3.7466	0.726692
													3.56288	0.749473						3.25079	0.721565	0.30686	0.00353717	3.7434	0.726644
													3.56028	0.749437						3.2479	0.721518	0.30685	0.00340907	3.74053	0.72662
													3.55747	0.749397						3.24451	0.721446	0.30684	0.00327882	3.73717	0.726576
													3.55446	0.749366						3.24156	0.721387	0.30685	0.00339701	3.73434	0.726542
													3.55191	0.749364						3.23829	0.721348	0.30685	0.00335977	3.73102	0.726525
													3.549	0.749337						3.23537	0.721277	0.30684	0.00324644	3.72798	0.726492
													3.54647	0.749301						3.23243	0.721215	0.30684	0.003464	3.725	0.726469
													3.54357	0.749242						3.22926	0.72116	0.30684	0.00328182	3.72187	0.726418
													3.54052	0.749243						3.22624	0.721089	0.30684	0.00340736	3.71847	0.72639
													3.53789	0.749197						3.22291	0.72104	0.30684	0.00340401	3.71558	0.726374
													3.53514	0.749169						3.22001	0.720984	0.30684	0.00330158	3.71253	0.726319
													3.53251	0.74912						3.21696	0.720933	0.30684	0.00326836	3.70964	0.726299
													3.52952	0.749103						3.21361	0.720866	0.30684	0.00330589	3.70627	0.726247
													3.52659	0.749071						3.21059	0.720805	0.30684	0.00342309	3.70305	0.72622
													3.52406	0.749042						3.20715	0.720737	0.30684	0.00343027	3.70018	0.72619
													3.52115	0.749016						3.20399	0.720663	0.30685	0.00340314	3.6969	0.726141
													3.51864	0.748986						3.20088	0.720617	0.30686	0.00339684	3.69356	0.726117
													3.51565	0.748939						3.19749	0.720534	0.30685	0.00321413	3.69082	0.726113
													3.51264	0.7489						3.19418	0.72048	0.30685	0.00343975	3.68749	0.72607
													3.51009	0.748885						3.1908	0.720404	0.30685	0.00326821	3.68468	0.72603
													3.50728	0.74884						3.18752	0.720341	0.30686	0.00322945	3.68157	0.725994
													3.50459	0.748826						3.18425	0.720283	0.30686	0.00330265	3.67836	0.725968
													3.50187	0.748797						3.1809	0.720221	0.30688	0.00338071	3.6755	0.725917
													3.49898	0.748759						3.17767	0.720145	0.30687	0.00344056	3.67215	0.725907
													3.49623	0.74871						3.17422	0.720089	0.30687	0.00341482	3.66936	0.72586
													3.49326	0.748692						3.17096	0.720006	0.30688	0.00335831	3.66614	0.725835
													3.49083	0.748684						3.16746	0.719951	0.30688	0.00324481	3.66296	0.725798
													3.48802	0.748611						3.16412	0.719891	0.30689	0.00330015	3.66009	0.725788
													3.48509	0.748586						3.16068	0.719809	0.30689	0.00338381	3.65677	0.725767
													3.48248	0.748545						3.15721	0.719739	0.3069	0.003226	3.65368	0.725689
													3.47959	0.748537						3.15389	0.719676	0.30691	0.00332521	3.65073	0.725674
													3.47706	0.748493						3.1502	0.719602	0.30691	0.00347773	3.64735	0.725639
													3.4742	0.748446						3.14681	0.719518	0.30692	0.00321173	3.64459	0.725603
													3.47137	0.748435						3.14349	0.719445	0.30692	0.00343441	3.64133	0.725559
													3.46876	0.748387						3.13979	0.719377	0.30693	0.00342058	3.63837	0.725534
													3.46574	0.748366						3.13659	0.719307	0.30693	0.00339452	3.63556	0.725519
													3.46334	0.748307						3.13317	0.719239	0.30695	0.00329103	3.63265	0.725478
													3.46043	0.748313						3.12994	0.719154	0.30695	0.00328813	3.62995	0.725407
													3.45764	0.748282						3.12671	0.71908	0.30695	0.00333708	3.62704	0.725394
													3.45528	0.748204						3.12327	0.719009	0.30696	0.00327939	3.62379	0.725374
													3.45248	0.74821						3.11998	0.718931	0.30696	0.00337658	3.62121	0.725336
													3.45018	0.748174						3.11641	0.718859	0.30697	0.00324674	3.61807	0.72531
													3.44757	0.748143						3.11295	0.718778	0.30698	0.00338193	3.61539	0.725267
													3.44475	0.748114						3.10973	0.718703	0.30698	0.00329481	3.61252	0.725236
													3.44252	0.748079						3.10614	0.718621	0.30699	0.00334229	3.60947	0.725205
													3.43972	0.748032						3.10278	0.718533	0.30699	0.00331938	3.6067	0.725142
													3.437	0.74798						3.09925	0.718471	0.307	0.00336864	3.60368	0.725155
													3.43471	0.74798						3.09581	0.718378	0.307	0.00330975	3.60065	0.725091
													3.43208	0.747969						3.09234	0.718297	0.30701	0.00348366	3.59813	0.725069
													3.42964	0.747911						3.08861	0.71821	0.30702	0.00344128	3.59494	0.725014
													3.42697	0.747892						3.08513	0.71813	0.30703	0.00336354	3.5924	0.725029
													3.42422	0.747839						3.08176	0.718046	0.30703	0.00329001	3.58946	0.724931
													3.42197	0.747815						3.07793	0.717963	0.30704	0.00338063	3.58642	0.724945
													3.41917	0.747788						3.07452	0.717872	0.30705	0.00333449	3.58369	0.724909
													3.41696	0.747742						3.07066	0.71779	0.30705	0.00332273	3.58068	0.724883
													3.41418	0.747717						3.06721	0.717695	0.30706	0.00329759	3.57791	0.72483
													3.41156	0.747684						3.06331	0.71762	0.30707	0.00336675	3.5749	0.724818
													3.40917	0.747661						3.05965	0.717523	0.30708	0.00331642	3.57203	0.724773
													3.40654	0.747612						3.05607	0.717425	0.30708	0.00338469	3.56929	0.724717
													3.4042	0.747564						3.05221	0.717342	0.30709	0.00333496	3.56621	0.724704
													3.40164	0.747567						3.0486	0.717254	0.3071	0.0034123	3.5637	0.724655
													3.39891	0.74752						3.04494	0.717155	0.30711	0.00330526	3.5606	0.724625
													3.39653	0.747477						3.041	0.717063	0.30711	0.00328626	3.5577	0.724577
													3.39382	0.747446						3.0374	0.716969	0.30712	0.00332296	3.55489	0.72454
													3.3916	0.74741						3.03329	0.716876	0.30713	0.00340508	3.55195	0.724486
													3.38886	0.747384						3.02958	0.716775	0.30714	0.00322694	3.54891	0.724499
													3.38637	0.747347						3.0256	0.716697	0.30715	0.00330326	3.54632	0.724447
													3.38401	0.747318						3.02176	0.716589	0.30716	0.00333164	3.5433	0.724418
													3.38123	0.747273						3.01804	0.716488	0.30717	0.00325933	3.5406	0.72436
													3.37903	0.747249						3.01377	0.716389	0.30717	0.00322907	3.53747	0.724333
													3.37632	0.74723						3.01005	0.716298	0.30718	0.00340394	3.53464	0.724304
													3.37367	0.747167						3.006	0.716195	0.30719	0.00332273	3.53198	0.724241
													3.37138	0.747146						3.0021	0.716104	0.30719	0.00345645	3.52891	0.724199
													3.36888	0.747115						2.99815	0.715982	0.3072	0.00334138	3.52631	0.724182
													3.36611	0.747102						2.99392	0.715867	0.3072	0.00331225	3.52335	0.724153
													3.36393	0.747043						2.99006	0.71577	0.30721	0.00335244	3.52027	0.724124
													3.36118	0.747014						2.98584	0.715675	0.30722	0.0032333	3.51757	0.72408
													3.35906	0.746979						2.9818	0.715569	0.30723	0.0032753	3.5146	0.724053
													3.35631	0.746964						2.97806	0.715464	0.30723	0.00342737	3.51185	0.724009
													3.35371	0.746914						2.97406	0.715342	0.30724	0.00326578	3.50888	0.723965
													3.35149	0.746885						2.97037	0.715232	0.30724	0.00317524	3.50589	0.723934
													3.34902	0.746859						2.96623	0.715128	0.30726	0.00344568	3.50321	0.723916
													3.34673	0.746852						2.96256	0.715023	0.30726	0.00340143	3.50037	0.723874
													3.34402	0.746782						2.95882	0.714909	0.30727	0.003399	3.49727	0.723824
													3.34148	0.746747						2.95475	0.714787	0.30728	0.00344553	3.49474	0.723799
													3.33926	0.746696						2.95097	0.714665	0.30729	0.00333412	3.49154	0.723768
													3.33675	0.746685						2.94681	0.71455	0.30729	0.00338956	3.48895	0.723724
													3.33444	0.746653						2.94297	0.714432	0.30729	0.00328004	3.48609	0.723693
													3.3318	0.746615						2.93878	0.714311	0.3073	0.00339924	3.4831	0.723642
													3.32936	0.746581						2.93496	0.714195	0.30731	0.00337339	3.48046	0.723612
													3.32723	0.746542						2.93107	0.714074	0.30732	0.00343863	3.47761	0.723578
													3.32465	0.746506						2.92679	0.713952			3.47442	0.723514
													3.3226	0.746485						2.923	0.713836			3.47184	0.723476
													3.32007	0.746452						2.91861	0.713701			3.46875	0.72347
													3.31763	0.746441						2.91474	0.713588			3.46618	0.723438
													3.31559	0.746398						2.91075	0.713464			3.4632	0.723382
													3.31319	0.746375						2.90642	0.713334			3.4603	0.723352
													3.31114	0.746324						2.90235	0.713201			3.45775	0.723302
													3.30885	0.746303						2.89809	0.713074			3.45511	0.723271
													3.3068	0.746286						2.89395	0.712934			3.45263	0.723243
													3.30492	0.746272						2.88991	0.712815			3.4499	0.723218
													3.30281	0.746241						2.88556	0.71268			3.44709	0.723177
													3.30085	0.746199						2.88141	0.712532			3.4446	0.723128
													3.29895	0.746171						2.87736	0.712398			3.44192	0.723082
													3.29704	0.746149						2.87286	0.71226			3.43902	0.723054
													3.29528	0.746141						2.86872	0.712136			3.43665	0.723009
													3.29333	0.746091						2.86417	0.712003			3.43395	0.722981
													3.29129	0.74606						2.86006	0.711861			3.43141	0.72297
													3.28955	0.746062						2.85582	0.71171			3.42863	0.722909
													3.28739	0.74602						2.8513	0.711562			3.42598	0.722834
													3.28542	0.745958						2.84708	0.711411			3.4236	0.722829
													3.28329	0.745952						2.84233	0.711266			3.42072	0.722793
													3.28105	0.745889						2.83815	0.71113			3.41838	0.722765
													3.279	0.745871						2.8335	0.710968			3.41557	0.72272
													3.27662	0.745849						2.82923	0.710811			3.41294	0.722685
													3.27443	0.745799						2.82526	0.710661			3.41045	0.722636
													3.27183	0.745761						2.82092	0.7105			3.4077	0.722603
													3.26916	0.745747						2.81684	0.710356			3.40508	0.722536
													3.26704	0.745695						2.81242	0.710193			3.40258	0.722518
													3.26481	0.745669						2.8083	0.71004			3.39968	0.722481
													3.26295	0.745624						2.80396	0.709883			3.3975	0.722456
													3.26093	0.745603						2.79987	0.709722			3.39475	0.722396
													3.25892	0.745585						2.79577	0.709558			3.39195	0.72234
													3.25711	0.74556						2.79127	0.709398			3.38961	0.722316
													3.25522	0.745545						2.78718	0.709234			3.38688	0.722273
													3.25353	0.745488						2.78254	0.709055			3.38453	0.722269
													3.25162	0.745466						2.77844	0.708872			3.38179	0.722224
													3.24967	0.745449						2.77425	0.708722			3.37907	0.722172
													3.24787	0.745414						2.76969	0.708539			3.37674	0.72214
													3.24592	0.745406						2.76543	0.708372			3.37406	0.722103
													3.2442	0.745362						2.76082	0.708196			3.37169	0.722092
													3.24231	0.745326						2.75652	0.708006			3.36899	0.722012
													3.24023	0.745294						2.75194	0.707829			3.36616	0.721978
													3.23859	0.74525						2.74772	0.707646			3.3639	0.721959
													3.2367	0.745237						2.74453	0.70766			3.36121	0.721862
													3.23467	0.745208						2.73547	0.707231			3.35858	0.721855
													3.23301	0.74515						2.72371	0.706622			3.35632	0.721874
													3.23102	0.745163						2.70697	0.705798			3.35357	0.721784
													3.22927	0.745148						2.68855	0.704712			3.3512	0.721743
													3.22739	0.745083						2.67139	0.703703			3.34859	0.721716
													3.22539	0.745053						2.65499	0.70286			3.34579	0.721645
													3.22364	0.745028						2.64169	0.702225			3.34355	0.721606
													3.22173	0.745001						2.62822	0.701698			3.34091	0.721606
													3.21999	0.744975						2.61559	0.701208			3.33858	0.721556
													3.21795	0.744958						2.60208	0.700697			3.33603	0.721506
													3.21609	0.744915						2.58969	0.700136			3.33324	0.72147
													3.21426	0.74488						2.57654	0.699548			3.33113	0.721409
													3.21218	0.744887						2.5622	0.698899			3.32851	0.721394
													3.21042	0.744844						2.5485	0.698187			3.32595	0.721354
													3.20855	0.744807						2.53363	0.697464			3.32366	0.721307
													3.20636	0.744752						2.52028	0.696665			3.3211	0.721293
													3.20467	0.744717						2.50565	0.695808			3.31898	0.721242
													3.20255	0.744693						2.49197	0.694874			3.31639	0.721217
													3.20069	0.744671						2.47803	0.693905			3.31411	0.721174
													3.1989	0.744637						2.4624	0.692839			3.3119	0.721122
													3.19675	0.744621						2.44776	0.691748			3.30966	0.721094
													3.19499	0.744572						2.43121	0.690569			3.30761	0.721053
													3.1929	0.744584						2.41595	0.689304			3.30537	0.721044
													3.19085	0.74456						2.39872	0.687961			3.3033	0.720994
													3.18904	0.744512						2.38347	0.686522			3.30142	0.72097
													3.18706	0.74448						2.36841	0.684998			3.29936	0.720941
													3.18502	0.744436						2.35137	0.683378			3.29766	0.720906
													3.18318	0.744415						2.33544	0.681637			3.2956	0.720866
													3.18104	0.744396						2.31789	0.679746			3.29345	0.720829
													3.17931	0.744349						2.30106	0.677701			3.29163	0.720833
													3.1772	0.744315						2.28251	0.675495			3.28968	0.720763
													3.17517	0.744268						2.26517	0.673118			3.28752	0.720742
													3.17328	0.744265						2.24729	0.670461			3.28552	0.720707
													3.17114	0.744231						2.22889	0.66765			3.28325	0.720661
													3.16892	0.744171						2.21171	0.664532			3.28114	0.7206
													3.16719	0.74414						2.19242	0.661106			3.27891	0.720579
													3.1651	0.744141						2.17417	0.657297			3.27631	0.720524
													3.16324	0.744084						2.15532	0.653056			3.274	0.72048
													3.16105	0.744042						2.13442	0.648239			3.27118	0.720457
													3.15892	0.744009						2.1158	0.64276			3.26885	0.720437
													3.15705	0.743963						2.09662	0.636349			3.26648	0.720361
													3.15495	0.743955						2.07633	0.629161			3.264	0.720307
													3.15301	0.743913						2.05651	0.620316			3.26206	0.720288
													3.15092	0.743897						2.03364	0.609227			3.25983	0.720254
													3.14867	0.743845						2.01273	0.595357			3.25801	0.720193
													3.14682	0.743796						1.98901	0.57608			3.25606	0.720179
													3.14461	0.743777						1.96726	0.548125			3.25406	0.72015
													3.14241	0.743734						1.94411	0.506561			3.25241	0.720089
													3.14045	0.743689						1.91758	0.444254			3.25041	0.720092
													3.13836	0.743673						1.8905	0.354613			3.24835	0.720079
													3.13662	0.743621						1.86504	0.255579			3.24662	0.719989
													3.13441	0.743601						1.83639	0.168517			3.2447	0.719992
													3.13244	0.743576						1.80977	0.11418			3.24294	0.719974
													3.13055	0.743506						1.77846	0.0813776			3.24087	0.719933
													3.12857	0.743476						1.7493	0.0600059			3.23888	0.719886
													3.12673	0.743445						1.72064	0.0456884			3.23706	0.719812
													3.12464	0.74339						1.68596	0.0359175			3.23512	0.719824
													3.12252	0.743378						1.65511	0.0293972			3.23329	0.719763
													3.12073	0.743326						1.61569	0.0242084			3.23139	0.719734
													3.11848	0.743316						1.58227	0.0205334			3.22936	0.719693
													3.11645	0.743243						1.54674	0.0179785			3.22738	0.719676
													3.11456	0.7432						1.5077	0.0158564			3.22555	0.719651
													3.11241	0.743182						1.47103	0.0142684			3.22346	0.719609
													3.11052	0.743143						1.42772	0.0129611			3.22182	0.71956
													3.10842	0.743117						1.38917	0.0115457			3.21969	0.719552
													3.10624	0.743073						1.34439	0.0102867			3.21801	0.719493
													3.10431	0.743021						1.30238	0.00927164			3.21587	0.719465
													3.10219	0.742997						1.25967	0.0085222			3.21382	0.71942
													3.10024	0.742974						1.21008	0.00776046			3.2121	0.71938
													3.0981	0.742919						1.16476	0.00705794			3.20998	0.719358
													3.09591	0.742863						1.11346	0.00650211			3.20816	0.719305
													3.09404	0.742799						1.06555	0.00604835			3.20601	0.719272
													3.09173	0.742786						1.01224	0.00544242			3.20394	0.719248
													3.08974	0.742754						0.9602	0.00515761			3.20226	0.719235
													3.0876	0.742703						0.91011	0.0045645			3.20005	0.719144
													3.08539	0.74268						0.85483	0.00421673			3.19787	0.719134
													3.08343	0.74261						0.80463	0.00400886			3.19607	0.71908
													3.08117	0.742582						0.7544	0.00392533			3.19392	0.719033
													3.07921	0.742546						0.70143	0.00381536			3.19197	0.719002
													3.07688	0.74248						0.65409	0.00352354			3.18995	0.71895
													3.07464	0.742439						0.60589	0.00341811			3.18791	0.718929
													3.07275	0.742399						0.56103	0.00339952			3.18594	0.718903
													3.07041	0.742384						0.51993	0.00340346			3.1839	0.718856
													3.06833	0.742327						0.48801	0.00327611			3.18191	0.718805
													3.06615	0.742275						0.45893	0.00333335			3.17981	0.718789
													3.06379	0.742252						0.43394	0.00318375			3.17766	0.718744
													3.06172	0.742168						0.41761	0.0031584			3.17575	0.718715
													3.05946	0.742143						0.40433	0.00316146			3.17363	0.718633
													3.05738	0.742078						0.3949	0.00324333			3.17144	0.718637
													3.05499	0.742029						0.38579	0.00313927			3.16957	0.718576
													3.05271	0.741999						0.37854	0.0032567			3.16736	0.71853
													3.05055	0.741924						0.37185	0.00309258			3.1654	0.718503
													3.04825	0.741918						0.36556	0.00327361			3.16324	0.718468
													3.04625	0.74187						0.3599	0.00319481			3.1611	0.718438
													3.04382	0.741794						0.35451	0.00314354			3.15911	0.718365
													3.04149	0.741766						0.3503	0.00319772			3.15684	0.718338
													3.03931	0.74172						0.34645	0.00311471			3.15503	0.718325
													3.03695	0.741681						0.34256	0.00326025			3.15269	0.71826
													3.0348	0.741613						0.3393	0.00324845			3.15064	0.718225
													3.03245	0.741574						0.33618	0.00312278			3.14856	0.718195
													3.03003	0.741526						0.33353	0.003096			3.14632	0.718135
													3.02789	0.741497						0.331	0.00315681			3.14439	0.718083
													3.02543	0.741434						0.32841	0.00305442			3.14219	0.718056
													3.02299	0.741386						0.32623	0.00312684			3.13973	0.717981
													3.02071	0.741317						0.32398	0.00313558			3.13803	0.717959
													3.01846	0.741281						0.32219	0.00327383			3.13588	0.717931
													3.01625	0.741229						0.3205	0.00312003			3.13396	0.717866
													3.01369	0.741166						0.3188	0.00315069			3.13187	0.717837
													3.01136	0.741126						0.31734	0.00308676			3.1297	0.717789
													3.00914	0.741083						0.31598	0.00317526			3.12785	0.717707
													3.00657	0.741036						0.3146	0.00325935			3.12566	0.717705
													3.00446	0.741						0.31338	0.00315103			3.12384	0.717666
													3.00194	0.740935						0.31215	0.00326291			3.12161	0.717607
													2.99949	0.740862						0.31121	0.00307819			3.11945	0.717579
													2.99727	0.740822						0.31035	0.00314156			3.11756	0.717497
													2.99472	0.740776						0.30947	0.00318762			3.11537	0.717463
													2.99246	0.740713						0.30872	0.0032591			3.11351	0.717446
													2.98987	0.740646						0.30794	0.00314405			3.11121	0.717388
													2.98733	0.740591										3.10912	0.717336
													2.98508	0.740565										3.10714	0.717296
													2.98251	0.740496										3.10486	0.717255
													2.98	0.740447										3.10293	0.717178
													2.97785	0.74038										3.10068	0.717163
													2.97548	0.740351										3.09854	0.717085
													2.97339	0.740311										3.09649	0.717066
													2.97098	0.740254										3.09423	0.71702
													2.96852	0.74019										3.09225	0.716976
													2.96646	0.740109										3.08995	0.716907
													2.96393	0.740067										3.08772	0.716853
													2.96188	0.740004										3.08579	0.716806
													2.9594	0.739938										3.08344	0.716784
													2.95689	0.739897										3.08142	0.716742
													2.95473	0.739829										3.07918	0.716671
													2.95227	0.739775										3.07682	0.716607
													2.95011	0.739731										3.0748	0.716558
													2.94761	0.739651										3.07245	0.716509
													2.94514	0.739611										3.07051	0.716484
													2.94308	0.739522										3.06802	0.716426
													2.94042	0.739485										3.06567	0.716381
													2.93834	0.739415										3.0637	0.716296
													2.93585	0.739374										3.0613	0.716239
													2.93332	0.739293										3.05925	0.716186
													2.93103	0.739235										3.05686	0.716177
													2.92861	0.739182										3.05452	0.716091
													2.92636	0.739149										3.05239	0.716055
													2.9237	0.739057										3.05004	0.71598
													2.92118	0.738985										3.04749	0.715934
													2.91892	0.738916										3.04551	0.715853
													2.91634	0.73886										3.043	0.715844
													2.91407	0.738819										3.0409	0.715784
													2.91151	0.738758										3.03854	0.715723
													2.90898	0.738712										3.0361	0.715706
													2.90662	0.738632										3.03385	0.715592
													2.90406	0.738568										3.03143	0.715565
													2.90145	0.738497										3.02928	0.715535
													2.89912	0.738388										3.02686	0.715449
													2.89646	0.738347										3.02451	0.715396
													2.89416	0.738254										3.02231	0.71537
													2.89158	0.73823										3.01973	0.71529
													2.88885	0.738137										3.01731	0.715213
													2.88653	0.738093										3.01506	0.715182
													2.88388	0.738016										3.01246	0.715103
													2.88154	0.737936										3.01035	0.715044
													2.87888	0.737874										3.00788	0.714996
													2.87621	0.737803										3.00522	0.714936
													2.87387	0.737747										3.00295	0.71486
													2.87114	0.737694										3.00044	0.714826
													2.86868	0.737603										2.99825	0.714768
													2.86606	0.737552										2.99572	0.714697
													2.86332	0.737477										2.99309	0.714616
													2.86096	0.737428										2.99092	0.714532
													2.85817	0.737335										2.98826	0.714538
													2.8558	0.737261										2.98565	0.714465
													2.85302	0.737176										2.98352	0.714406
													2.85032	0.737117										2.98082	0.714321
													2.84787	0.737039										2.97863	0.714292
													2.8451	0.73696										2.97624	0.714177
													2.84238	0.736886										2.97376	0.714119
													2.83988	0.736816										2.97166	0.714087
													2.83708	0.736739										2.96927	0.714028
													2.83471	0.736676										2.96701	0.713985
													2.83193	0.73658										2.96468	0.71388
													2.82913	0.736494										2.96212	0.713829
													2.82683	0.736437										2.95994	0.71379
													2.82424	0.736365										2.95761	0.713694
													2.82192	0.736356										2.95532	0.713646
													2.81929	0.736189										2.95281	0.713577
													2.81665	0.736143										2.95033	0.713499
													2.8143	0.73606										2.94808	0.71345
													2.81162	0.736										2.94554	0.713397
													2.80904	0.735919										2.9431	0.713283
													2.8068	0.735837										2.94084	0.713249
													2.80409	0.735918										2.93829	0.713181
													2.80171	0.735396										2.93611	0.713076
													2.79896	0.735591										2.93356	0.713042
													2.79639	0.735517										2.93105	0.712935
													2.79401	0.735438										2.9288	0.712895
													2.79123	0.735379										2.92629	0.712839
													2.78888	0.735266										2.92392	0.712743
													2.78618	0.735202										2.92134	0.712697
													2.78353	0.735111										2.9188	0.71261
													2.78112	0.735036										2.91654	0.712507
													2.77838	0.734984										2.91396	0.712448
													2.77563	0.734929										2.9117	0.71238
													2.77321	0.734777										2.90905	0.71231
													2.7705	0.734931										2.90645	0.712216
													2.76799	0.734608										2.90406	0.712179
													2.76529	0.734518										2.90151	0.712072
													2.76253	0.73442										2.89892	0.712022
													2.7601	0.734326										2.8966	0.711962
													2.75732	0.734258										2.89389	0.711888
													2.75487	0.734174										2.89156	0.711811
													2.75207	0.734101										2.88884	0.711725
													2.74924	0.733976										2.88623	0.711619
													2.74676	0.733899										2.88397	0.711558
													2.74396	0.73381										2.88115	0.711484
													2.74122	0.73371										2.8788	0.711401
													2.73866	0.733625										2.87615	0.711311
													2.73587	0.733526										2.8738	0.711248
													2.73342	0.733444										2.87107	0.711129
													2.73055	0.733336										2.86832	0.711064
													2.72773	0.733227										2.86586	0.710987
													2.72519	0.733162										2.86316	0.710911
													2.72235	0.733078										2.8604	0.71084
													2.71988	0.73297										2.858	0.710751
													2.71697	0.732869										2.85513	0.710677
													2.71403	0.73279										2.85277	0.710624
													2.71152	0.732686										2.85002	0.710496
													2.70865	0.732571										2.84725	0.710426
													2.70615	0.732488										2.84491	0.710363
													2.70327	0.732371										2.84189	0.71028
													2.70046	0.732276										2.83963	0.710129
													2.69785	0.732174										2.8367	0.710071
													2.69487	0.732062										2.83393	0.70999
													2.69228	0.731987										2.83149	0.709936
													2.68943	0.731851										2.82873	0.709837
													2.68645	0.731782										2.8264	0.709721
													2.68391	0.731673										2.82388	0.709655
													2.68096	0.731567										2.82112	0.709545
													2.67848	0.731448										2.81886	0.709504
													2.67575	0.731342										2.81621	0.709392
													2.67305	0.73125										2.81383	0.709274
													2.67067	0.73113										2.81121	0.709233
													2.66795	0.731045										2.80856	0.709098
													2.6655	0.730928										2.80613	0.709037
													2.66274	0.730823										2.80344	0.708939
													2.66003	0.73072										2.80116	0.708873
													2.65757	0.730629										2.79844	0.708736
													2.65486	0.730515										2.79574	0.70863
													2.65208	0.730373										2.79338	0.708536
													2.6497	0.730286										2.79058	0.708446
													2.64692	0.730185										2.78819	0.708344
													2.64447	0.730052										2.78548	0.708281
													2.6417	0.729959										2.78271	0.708167
													2.63894	0.729865										2.78038	0.708095
													2.63649	0.729744										2.7776	0.707988
													2.63365	0.729634										2.77526	0.707905
													2.63125	0.729685										2.7724	0.707785
													2.62833	0.729809										2.76968	0.707708
													2.62562	0.729739										2.76721	0.707629
													2.62311	0.729577										2.7644	0.707491
													2.62033	0.729448										2.76201	0.70743
													2.61789	0.729303										2.75922	0.707271
													2.6149	0.729164										2.7564	0.707188
													2.6121	0.728998										2.75399	0.707063
													2.60972	0.728887										2.7512	0.706988
													2.60684	0.728771										2.74868	0.70686
													2.60443	0.728649										2.74582	0.706769
													2.60156	0.728517										2.74303	0.706678
													2.59868	0.728366										2.74055	0.706578
													2.59613	0.728254										2.73768	0.706467
													2.59332	0.728121										2.73522	0.706382
													2.59082	0.728022										2.73237	0.706244
													2.58795	0.727894										2.72949	0.706114
													2.58514	0.727755										2.72701	0.706017
													2.5826	0.727626										2.72413	0.705905
													2.57967	0.727491										2.72159	0.705801
													2.57714	0.727363										2.71869	0.705694
													2.57432	0.727225										2.7158	0.705589
													2.5714	0.7271										2.71334	0.705474
													2.56882	0.726969										2.71037	0.705375
													2.56595	0.726852										2.70791	0.705265
													2.56343	0.726735										2.70495	0.705149
													2.56056	0.726566										2.70206	0.705022
													2.55773	0.726455										2.6995	0.704897
													2.55508	0.726317										2.69648	0.704801
													2.55218	0.726175										2.69402	0.704661
													2.54929	0.726047										2.69104	0.704553
													2.5467	0.725891										2.68811	0.704442
													2.54382	0.725738										2.68551	0.704318
													2.54123	0.725615										2.68262	0.704189
													2.53831	0.725473										2.67991	0.704102
													2.53537	0.725342										2.67723	0.70395
													2.53288	0.725196										2.67454	0.703841
													2.52994	0.725048										2.67214	0.7037
													2.52756	0.724925										2.66946	0.703589
													2.52489	0.724777										2.66697	0.703441
													2.5222	0.724606										2.6642	0.703351
													2.5198	0.724485										2.66136	0.703206
													2.51715	0.724341										2.65898	0.70309
													2.51475	0.724179										2.65622	0.702964
													2.51207	0.724038										2.65386	0.702852
													2.5094	0.723901										2.65104	0.702698
													2.50695	0.723728										2.64823	0.702593
													2.50432	0.723594										2.6458	0.702445
													2.50197	0.723428										2.64293	0.702282
													2.49916	0.723306										2.64054	0.702193
													2.49645	0.72314										2.63768	0.70206
													2.49408	0.722998										2.6349	0.701923
													2.49139	0.722823										2.63242	0.701809
													2.48904	0.722681										2.62964	0.701645
													2.48626	0.722539										2.62716	0.701547
													2.48357	0.722389										2.62435	0.701365
													2.48123	0.722216										2.6215	0.701226
													2.47847	0.722074										2.61897	0.701105
													2.47614	0.721898										2.61625	0.700971
													2.47336	0.721752										2.61363	0.700818
													2.47059	0.721619										2.61081	0.700677
													2.46821	0.72143										2.60796	0.700535
													2.46548	0.721271										2.60538	0.7004
													2.46316	0.721137										2.6026	0.700241
													2.46038	0.720957										2.60007	0.700097
													2.45767	0.720778										2.59722	0.699938
													2.4553	0.720604										2.59437	0.699808
													2.45255	0.72045										2.5918	0.699688
													2.44958	0.720286										2.58886	0.699527
													2.44747	0.720099										2.58632	0.699367
													2.44443	0.719939										2.58345	0.699227
													2.44228	0.719791										2.58064	0.699091
													2.43954	0.719593										2.57797	0.698925
													2.43682	0.719427										2.57514	0.698774
													2.43419	0.719249										2.57225	0.698621
													2.43166	0.719099										2.56963	0.698451
													2.42914	0.71891										2.56667	0.698303
													2.42645	0.718728										2.56417	0.698146
													2.42383	0.718553										2.5612	0.697984
													2.42138	0.718374										2.55828	0.697819
													2.4186	0.718206										2.55565	0.697666
													2.41645	0.718047										2.55267	0.697506
													2.41347	0.717837										2.55012	0.697337
													2.41079	0.71768										2.54718	0.697178
													2.4083	0.717491										2.54418	0.697011
													2.40556	0.717321										2.54158	0.696846
													2.40334	0.717147										2.53864	0.696669
													2.40073	0.716957										2.53606	0.696498
													2.39784	0.716786										2.53305	0.696328
													2.39537	0.716575										2.53014	0.696191
													2.39291	0.716419										2.52764	0.696028
													2.39038	0.71624										2.52497	0.695828
													2.38788	0.716023										2.52222	0.695672
													2.38575	0.715837										2.51981	0.695493
													2.38326	0.715654										2.51702	0.695312
													2.38096	0.715469										2.51458	0.695157
													2.3787	0.715281										2.5119	0.694977
													2.37611	0.715086										2.50911	0.694786
													2.37352	0.714883										2.50668	0.694597
													2.37139	0.714712										2.50397	0.694426
													2.36901	0.714515										2.50147	0.694248
													2.36699	0.714309										2.49882	0.69406
													2.36433	0.714123										2.49597	0.693883
													2.3618	0.713906										2.49355	0.693689
													2.35962	0.713715										2.49079	0.693511
													2.35729	0.713527										2.48799	0.693307
													2.35521	0.71331										2.48559	0.693115
													2.35264	0.71316										2.4828	0.692943
													2.35026	0.712955										2.48039	0.692728
													2.3481	0.712758										2.47757	0.692565
													2.34549	0.712533										2.47476	0.692379
													2.34342	0.712306										2.47229	0.692172
													2.34103	0.712132										2.46953	0.691989
													2.33854	0.711927										2.46702	0.691773
													2.33645	0.711734										2.46423	0.691586
													2.33412	0.71153										2.46144	0.691377
													2.33175	0.711324										2.45899	0.691176
													2.3296	0.71112										2.45617	0.690982
													2.3271	0.710892										2.45331	0.690776
													2.32511	0.710701										2.45077	0.690579
													2.32294	0.71048										2.4481	0.690375
													2.32037	0.710293										2.4455	0.690168
													2.31836	0.71008										2.44279	0.689959
													2.31596	0.709855										2.43984	0.689744
													2.31386	0.70964										2.43738	0.689549
													2.31141	0.709441										2.43447	0.689318
													2.3091	0.709208										2.43218	0.689074
													2.30711	0.709036										2.42932	0.688905
													2.30461	0.708808										2.42648	0.688677
													2.3026	0.708588										2.42379	0.688454
													2.30031	0.708375										2.4208	0.688224
													2.29804	0.70816										2.41824	0.687982
													2.29593	0.707962										2.41577	0.687785
													2.2937	0.707702										2.41282	0.687568
													2.29156	0.7075										2.41031	0.687347
													2.28912	0.707289										2.40734	0.68713
													2.28713	0.707071										2.40459	0.686892
													2.28521	0.706857										2.40204	0.68665
													2.28267	0.706653										2.3992	0.68642
													2.28082	0.706438										2.39684	0.686163
													2.27852	0.706175										2.39387	0.685969
													2.27626	0.705972										2.39102	0.685704
													2.27426	0.705761										2.38869	0.685474
													2.27216	0.705547										2.38618	0.685219
													2.27006	0.705313										2.38382	0.685005
													2.26792	0.705082										2.38121	0.684766
													2.26573	0.704849										2.37847	0.684519
													2.26364	0.704652										2.37622	0.68425
													2.26156	0.704413										2.37364	0.684024
													2.25968	0.704205										2.37088	0.683796
													2.2576	0.703967										2.36868	0.683542
													2.25563	0.703752										2.36599	0.68326
													2.25389	0.703558										2.36386	0.682994
													2.25191	0.703311										2.36104	0.682766
													2.24998	0.703095										2.35849	0.682479
													2.24821	0.70288										2.35603	0.682251
													2.24625	0.702622										2.35346	0.681962
													2.24471	0.702422										2.35093	0.681715
													2.24257	0.70218										2.34855	0.681418
													2.24077	0.701951										2.34582	0.681189
													2.23894	0.701733										2.34355	0.680919
													2.23705	0.701521										2.34092	0.680656
													2.23554	0.701277										2.33835	0.680371
													2.23359	0.701055										2.33611	0.680086
													2.23161	0.700869										2.33319	0.679814
													2.23007	0.700608										2.331	0.67955
													2.22817	0.700395										2.32843	0.679278
													2.22665	0.700156										2.32585	0.678977
													2.22468	0.699934										2.32342	0.67871
													2.22297	0.699689										2.32096	0.678412
													2.2213	0.69947										2.31818	0.678128
													2.21947	0.699245										2.31606	0.677847
													2.21787	0.69904										2.31338	0.677544
													2.21612	0.698793										2.31098	0.677246
													2.21441	0.698549										2.30849	0.676949
													2.21275	0.698353										2.30566	0.676645
													2.21111	0.698129										2.30361	0.67635
													2.2095	0.697886										2.30093	0.676054
													2.20781	0.697686										2.29869	0.675773
													2.20598	0.697474										2.29605	0.675451
													2.20457	0.697237										2.29346	0.675162
													2.20285	0.697006										2.29122	0.674848
													2.20134	0.696802										2.28862	0.674529
													2.19967	0.696576										2.28602	0.674238
													2.19792	0.696353										2.28367	0.673921
													2.19648	0.696128										2.28109	0.673578
													2.19506	0.695927										2.2788	0.673264
													2.19321	0.6957										2.27604	0.672949
													2.19189	0.69548										2.27364	0.672641
													2.19024	0.695267										2.27138	0.672312
													2.18888	0.695042										2.26885	0.671971
													2.18723	0.694825										2.26648	0.671668
													2.18568	0.694605										2.26398	0.6713
													2.18433	0.69439										2.26135	0.67099
													2.1827	0.694173										2.25924	0.670658
													2.18131	0.693979										2.25682	0.670308
													2.1798	0.693736										2.25497	0.669951
													2.1783	0.693536										2.25246	0.669599
													2.177	0.693298										2.25018	0.669291
													2.1755	0.693113										2.24814	0.668954
													2.17393	0.692885										2.24568	0.668587
													2.17271	0.692688										2.24339	0.668236
													2.17117	0.692488										2.24138	0.667898
													2.16984	0.692262										2.23903	0.66754
													2.1684	0.692073										2.2371	0.667183
													2.16706	0.691832										2.23471	0.66682
													2.16558	0.691639										2.23233	0.666475
													2.16427	0.691434										2.23046	0.6661
													2.16296	0.69124										2.22823	0.665717
													2.16168	0.69103										2.22623	0.665355
													2.1603	0.690836										2.22381	0.664991
													2.15889	0.690622										2.22158	0.664633
													2.15754	0.69042										2.21958	0.664239
													2.15638	0.690219										2.21727	0.663909
													2.15512	0.690007										2.21521	0.663518
													2.15371	0.689829										2.21313	0.6631
													2.15253	0.689626										2.2108	0.662728
													2.15121	0.689423										2.20893	0.662352
													2.15011	0.689218										2.20668	0.661974
													2.14869	0.689049										2.2044	0.661588
													2.14726	0.688813										2.20256	0.66119
													2.1461	0.688629										2.20042	0.660802
													2.14493	0.688439										2.19853	0.660381
													2.14391	0.688223										2.19636	0.660013
													2.14249	0.688046										2.19395	0.659592
													2.14115	0.687863										2.19202	0.65921
													2.14012	0.687639										2.18991	0.658802
													2.13872	0.687457										2.18792	0.658391
													2.1379	0.687292										2.18584	0.657984
													2.13655	0.687097										2.18375	0.657579
													2.1352	0.686868										2.18192	0.657186
													2.13414	0.686711										2.17974	0.656739
													2.13298	0.686515										2.17754	0.656336
													2.13187	0.686321										2.17595	0.65591
													2.13078	0.686135										2.17371	0.655498
													2.12958	0.685944										2.17193	0.655064
													2.12859	0.685761										2.16971	0.654691
													2.12756	0.685557										2.16765	0.654232
													2.12641	0.685347										2.16593	0.653819
													2.12542	0.68518										2.16373	0.653359
													2.12446	0.684988										2.1619	0.652916
													2.12357	0.684778										2.15977	0.652481
													2.12242	0.684603										2.15787	0.652058
													2.12128	0.684404										2.1561	0.651598
													2.12045	0.684252										2.15401	0.651189
													2.11938	0.684039										2.152	0.650739
													2.11852	0.683873										2.15028	0.650299
													2.11754	0.68368										2.14822	0.649847
													2.11658	0.683475										2.14662	0.649375
													2.11567	0.683302										2.14457	0.648932
													2.11464	0.683117										2.14263	0.648499
													2.11369	0.682914										2.14091	0.648029
													2.11277	0.68276										2.13891	0.647558
													2.11162	0.682537										2.13723	0.647133
													2.11065	0.682368										2.13537	0.646643
													2.10984	0.68218										2.13357	0.646186
													2.10888	0.681984										2.1319	0.645728
													2.10801	0.68178										2.12986	0.645261
													2.10704	0.681586										2.12844	0.644785
													2.10598	0.681395										2.12668	0.644322
													2.10502	0.681231										2.12511	0.643849
													2.10419	0.681052										2.12352	0.643381
													2.10323	0.68084										2.12192	0.642895
													2.10237	0.680636										2.12018	0.642412
													2.1014	0.680454										2.11867	0.641957
													2.10049	0.680249										2.1172	0.641458
													2.09958	0.680055										2.11581	0.640979
													2.09869	0.679887										2.11418	0.640514
													2.09765	0.679681										2.11239	0.640013
													2.09681	0.679481										2.11101	0.639506
													2.09609	0.679304										2.10947	0.639046
													2.09501	0.679112										2.10807	0.638547
													2.094	0.67892										2.10652	0.638054
													2.09325	0.678717										2.10502	0.637574
													2.09236	0.678526										2.10344	0.637086
													2.09137	0.678332										2.10216	0.636597
													2.09065	0.678122										2.10057	0.636094
													2.08946	0.677925										2.09929	0.635604
													2.08866	0.677742										2.0978	0.635096
													2.08776	0.67753										2.09631	0.634586
													2.08686	0.677336										2.09487	0.634111
													2.08588	0.677134										2.0934	0.633606
													2.08502	0.676934										2.09207	0.633086
													2.08423	0.676721										2.09075	0.632594
													2.08331	0.676512										2.08944	0.632105
													2.08233	0.676307										2.08797	0.631589
													2.08156	0.676116										2.08646	0.631072
													2.08075	0.675888										2.08531	0.630571
													2.07972	0.675694										2.08383	0.63007
													2.07891	0.675493										2.0825	0.629575
													2.07798	0.675286										2.08113	0.629063
													2.07707	0.675062										2.07988	0.628544
													2.07613	0.674872										2.07868	0.628048
													2.0753	0.674648										2.07727	0.627523
													2.07449	0.674413										2.07588	0.626999
													2.07355	0.67424										2.07475	0.626474
													2.0728	0.674008										2.07334	0.625979
													2.07196	0.673794										2.07225	0.625476
													2.07088	0.673572										2.07079	0.624931
													2.07016	0.673357										2.06966	0.624413
													2.06909	0.673137										2.06847	0.62391
													2.06828	0.672936										2.06714	0.623388
													2.0674	0.672695										2.06599	0.622862
													2.06659	0.672446										2.06469	0.622351
													2.06551	0.672255										2.06339	0.6218
													2.06479	0.672016										2.06236	0.621307
													2.06379	0.6718										2.06102	0.62077
													2.06296	0.671566										2.05986	0.620239
													2.06207	0.671352										2.05877	0.619679
													2.06126	0.671117										2.05747	0.619191
													2.06036	0.670878										2.05637	0.618643
													2.05936	0.670632										2.0552	0.618132
													2.05856	0.670398										2.0541	0.617606
													2.05758	0.670149										2.05299	0.617035
													2.05675	0.669938										2.05189	0.616535
													2.05577	0.669683										2.05063	0.615964
													2.05483	0.669458										2.04945	0.615418
													2.0541	0.669188										2.04837	0.614884
													2.05314	0.668947										2.04729	0.614345
													2.05229	0.668729										2.04615	0.613781
													2.05125	0.668481										2.04528	0.613251
													2.0504	0.668236										2.04402	0.612695
													2.04954	0.667966										2.04281	0.612136
													2.04871	0.66772										2.04188	0.611576
													2.04772	0.667462										2.04072	0.611046
													2.04681	0.667203										2.03967	0.61048
													2.04589	0.666938										2.03861	0.609942
													2.04508	0.666691										2.03748	0.609369
													2.04419	0.666426										2.03653	0.608783
													2.0431	0.666154										2.03546	0.608253
													2.04238	0.665891										2.03447	0.607666
													2.04132	0.665602										2.03331	0.607102
													2.04054	0.665355										2.03223	0.606524
													2.03951	0.665058										2.03149	0.605968
													2.03855	0.664817										2.03019	0.605371
													2.03767	0.664509										2.0292	0.60481
													2.03677	0.664232										2.02833	0.604232
													2.03561	0.663945										2.02731	0.603624
													2.03494	0.663666										2.02619	0.603051
													2.0338	0.663375										2.02533	0.602468
													2.03307	0.6631										2.02426	0.60184
													2.03207	0.662806										2.02332	0.601282
													2.03111	0.662531										2.02231	0.600674
													2.03024	0.662212										2.02135	0.600036
													2.02927	0.66191										2.02036	0.599437
													2.02833	0.661581										2.01938	0.598822
													2.02738	0.661274										2.01856	0.598185
													2.02639	0.660963										2.01743	0.597581
													2.02544	0.66068										2.01637	0.596938
													2.0244	0.660355										2.01558	0.596327
													2.02345	0.660037										2.01443	0.595712
													2.02254	0.659705										2.0135	0.595078
													2.02152	0.659378										2.01265	0.594403
													2.02067	0.659054										2.01167	0.593786
													2.01961	0.658741										2.01064	0.5931
													2.01843	0.658382										2.00966	0.592464
													2.01759	0.658053										2.00878	0.591813
													2.01652	0.65772										2.00785	0.591116
													2.01556	0.657365										2.00684	0.59044
													2.01467	0.65701										2.00605	0.58978
													2.01362	0.656661										2.00508	0.589125
													2.01263	0.656305										2.00406	0.588419
													2.01164	0.655953										2.00333	0.587712
													2.01052	0.655574										2.00231	0.587001
													2.00964	0.655215										2.00135	0.586283
													2.00856	0.654848										2.00042	0.58558
													2.00752	0.65446										1.99944	0.584873
													2.00654	0.654118										1.99864	0.584146
													2.00554	0.653724										1.99784	0.583386
													2.00449	0.653319										1.997	0.582685
													2.00332	0.652946										1.99623	0.581903
													2.0023	0.652518										1.99531	0.581147
													2.00142	0.652151										1.99431	0.580421
													2.00027	0.651725										1.99371	0.579672
													1.99938	0.651334										1.9928	0.578834
													1.99839	0.650922										1.99201	0.578054
													1.99747	0.650519										1.9912	0.577246
													1.99653	0.650074										1.99022	0.576459
													1.99548	0.649668										1.98964	0.575651
													1.99467	0.649246										1.98873	0.574838
													1.9937	0.648811										1.98807	0.574026
													1.99265	0.648343										1.98715	0.573196
													1.99173	0.647912										1.9863	0.572291
													1.99072	0.647462										1.98551	0.571472
													1.98979	0.647009										1.98468	0.570598
													1.98882	0.646522										1.98381	0.569763
													1.98784	0.646064										1.98307	0.568862
													1.98697	0.645601										1.98226	0.567979
													1.98586	0.645133										1.98149	0.567088
													1.98477	0.644655										1.98066	0.566222
													1.9838	0.644151										1.9797	0.565223
													1.98274	0.643643										1.97902	0.564305
													1.98183	0.643146										1.97819	0.563358
													1.98083	0.64264										1.97737	0.562399
													1.97975	0.642126										1.97659	0.561464
													1.97892	0.641622										1.97569	0.560483
													1.97784	0.64108										1.97498	0.559447
													1.97668	0.640554										1.97405	0.558467
													1.97581	0.640036										1.97326	0.557468
													1.97459	0.639454										1.97253	0.556397
													1.97382	0.638909										1.97162	0.555349
													1.97264	0.63834										1.97097	0.554326
													1.97157	0.637773										1.97003	0.553238
													1.97064	0.63722										1.96928	0.552126
													1.96943	0.6366										1.96843	0.551001
													1.96852	0.636024										1.96748	0.549907
													1.96742	0.635407										1.96683	0.548782
													1.96631	0.634791										1.96596	0.547625
													1.96543	0.634183										1.96521	0.546443
													1.96436	0.63359										1.96427	0.545251
													1.96336	0.632931										1.9634	0.544124
													1.96225	0.632324										1.96276	0.542891
													1.96113	0.631643										1.96192	0.541686
													1.96014	0.630985										1.96103	0.5404
													1.95903	0.630325										1.96035	0.539132
													1.95803	0.629655										1.9594	0.537898
													1.95697	0.628947										1.95855	0.536485
													1.95569	0.628267										1.95783	0.535175
													1.95477	0.62754										1.95695	0.533833
													1.95355	0.626825										1.95628	0.532525
													1.95244	0.626065										1.95527	0.531189
													1.95144	0.625352										1.95442	0.529764
													1.95016	0.624598										1.95365	0.52837
													1.94921	0.623838										1.95284	0.526913
													1.94807	0.62304										1.95202	0.525499
													1.94686	0.622233										1.95116	0.523955
													1.94579	0.621473										1.95029	0.52244
													1.94476	0.620631										1.94951	0.521039
													1.94354	0.619771										1.94872	0.519429
													1.94244	0.61894										1.94793	0.517898
													1.94123	0.618095										1.94702	0.516311
													1.94017	0.617211										1.94614	0.514667
													1.93907	0.616338										1.9453	0.513039
													1.93798	0.615441										1.94458	0.511389
													1.93685	0.614521										1.94362	0.509746
													1.93554	0.613597										1.94296	0.508004
													1.93438	0.612642										1.94198	0.506264
													1.93329	0.611661										1.94114	0.50465
													1.93215	0.610701										1.94033	0.502739
													1.93105	0.609686										1.93946	0.501
													1.9298	0.608664										1.93865	0.499255
													1.92871	0.607623										1.93776	0.497329
													1.92749	0.606596										1.93697	0.495387
													1.92637	0.605502										1.93616	0.493481
													1.92516	0.604435										1.93524	0.491612
													1.92385	0.603328										1.93437	0.489703
													1.92272	0.602172										1.93355	0.487732
													1.92149	0.601046										1.93256	0.485701
													1.92039	0.599865										1.93181	0.483579
													1.91911	0.598645										1.93087	0.481532
													1.91784	0.597437										1.93018	0.479414
													1.91674	0.596219										1.9292	0.477278
													1.91553	0.594957										1.92823	0.475089
													1.91419	0.59366										1.92741	0.472838
													1.91311	0.592354										1.92652	0.470603
													1.91181	0.591027										1.92569	0.468394
													1.91069	0.58973										1.92481	0.466199
													1.90936	0.588284										1.92392	0.463965
													1.90805	0.586874										1.92303	0.461522
													1.90701	0.585466										1.92207	0.459263
													1.90565	0.583979										1.92133	0.456679
													1.90451	0.582533										1.92043	0.454247
													1.90319	0.580929										1.91943	0.451798
													1.90189	0.579403										1.91859	0.449441
													1.90069	0.577778										1.91761	0.446743
													1.89933	0.576193										1.91667	0.444255
													1.89819	0.574505										1.91588	0.441716
													1.89686	0.572899										1.91498	0.439186
													1.89556	0.5711										1.91414	0.436417
													1.8944	0.569374										1.91326	0.433703
													1.89311	0.567617										1.91228	0.431095
													1.89185	0.565773										1.9114	0.428464
													1.89055	0.563988										1.91033	0.425463
													1.88911	0.561996										1.90952	0.422761
													1.888	0.559988										1.90854	0.420086
													1.88656	0.558081										1.90759	0.417199
													1.88534	0.556049										1.90673	0.414305
													1.88397	0.553974										1.90584	0.411362
													1.88265	0.551879										1.90483	0.408581
													1.88147	0.549783										1.90395	0.4055
													1.88006	0.547572										1.90299	0.402669
													1.87874	0.545331										1.9021	0.399586
													1.87762	0.543081										1.90111	0.396529
													1.87639	0.540761										1.90016	0.393326
													1.8752	0.538379										1.89933	0.390528
													1.87393	0.535931										1.89827	0.387221
													1.87268	0.533367										1.89747	0.384389
													1.87156	0.530928										1.89645	0.381214
													1.87018	0.528362										1.89543	0.377813
													1.86907	0.525832										1.89446	0.374609
													1.86779	0.52315										1.89351	0.371572
													1.8666	0.520489										1.89261	0.36843
													1.86537	0.51772										1.89165	0.364941
													1.86403	0.514887										1.89069	0.361856
													1.86284	0.512205										1.88975	0.358663
													1.86159	0.509171										1.88868	0.355102
													1.86025	0.506165										1.88778	0.352019
													1.85901	0.503165										1.88683	0.348585
													1.85767	0.50016										1.88588	0.345459
													1.8565	0.497049										1.88496	0.342111
													1.85527	0.493918										1.88387	0.338553
													1.85379	0.490696										1.88283	0.335166
													1.85261	0.487501										1.88187	0.331816
													1.85132	0.48416										1.88083	0.328445
													1.8502	0.480722										1.88005	0.324998
													1.84873	0.477332										1.87892	0.321574
													1.8474	0.473878										1.87801	0.317976
													1.84627	0.470446										1.87724	0.314793
													1.84478	0.466922										1.87631	0.311078
													1.84356	0.463206										1.8753	0.307932
													1.84216	0.459514										1.87447	0.304526
													1.84076	0.455788										1.87354	0.300825
													1.83953	0.452041										1.87274	0.297451
													1.83817	0.448319										1.87177	0.294168
													1.83681	0.44447										1.87069	0.29073
													1.8355	0.440594										1.86991	0.287023
													1.83408	0.4367										1.86888	0.283853
													1.83292	0.432774										1.86807	0.280308
													1.83147	0.428964										1.86714	0.276744
													1.83004	0.424771										1.8661	0.273156
													1.82883	0.42064										1.86533	0.269959
													1.82738	0.416687										1.86428	0.266812
													1.82612	0.412557										1.86334	0.263395
													1.82457	0.408202										1.86243	0.260061
													1.82321	0.404056										1.86151	0.256263
													1.82189	0.399722										1.86057	0.25311
													1.82047	0.395479										1.85951	0.249885
													1.81922	0.391224										1.85865	0.246606
													1.81765	0.386894										1.85783	0.243439
													1.81633	0.382305										1.85675	0.240031
													1.81487	0.378195										1.85592	0.236597
													1.81339	0.373481										1.85495	0.233371
													1.81216	0.368975										1.85386	0.230427
													1.81058	0.364539										1.85292	0.227101
													1.80913	0.360054										1.85202	0.223844
													1.80774	0.355765										1.85109	0.220834
													1.80634	0.351295										1.85008	0.217581
													1.80502	0.346948										1.84902	0.215063
													1.80352	0.342106										1.84818	0.211491
													1.80199	0.337473										1.84705	0.208376
													1.80067	0.33328										1.84607	0.20594
													1.7991	0.328405										1.84527	0.202998
													1.79779	0.324059										1.84413	0.199677
													1.79624	0.319538										1.84332	0.19684
													1.79472	0.314641										1.84223	0.194256
													1.79333	0.310294										1.84117	0.191102
													1.79174	0.305794										1.84028	0.188507
													1.79028	0.301494										1.83932	0.185683
													1.78881	0.296866										1.83834	0.183056
													1.78731	0.292329										1.83727	0.179885
													1.78596	0.287882										1.8363	0.177174
													1.78437	0.283513										1.8353	0.174536
													1.78264	0.278979										1.83426	0.172418
													1.78139	0.274638										1.83337	0.169862
													1.77981	0.27009										1.83229	0.166991
													1.77844	0.26574										1.83117	0.164259
													1.77671	0.261318										1.83031	0.16228
													1.77509	0.257483										1.8292	0.159687
													1.7738	0.252703										1.82824	0.15707
													1.77219	0.248593										1.82722	0.154985
													1.77075	0.244229										1.82623	0.152504
													1.76918	0.240347										1.82526	0.150305
													1.76742	0.236287										1.82414	0.147747
													1.76608	0.231702										1.82304	0.145624
													1.76446	0.22766										1.82205	0.143613
													1.76303	0.22433										1.821	0.141692
													1.76139	0.219899										1.82014	0.139459
													1.75968	0.21571										1.81895	0.137082
													1.7584	0.21185										1.81786	0.135227
													1.7569	0.208518										1.81689	0.133012
													1.75541	0.204172										1.81582	0.131071
													1.75408	0.200847										1.81491	0.129574
													1.75259	0.19697										1.81373	0.127242
													1.75118	0.192643										1.81263	0.125831
													1.74968	0.189682										1.81173	0.123492
													1.74815	0.186194										1.81059	0.121744
													1.74681	0.182392										1.8095	0.120169
													1.74524	0.179497										1.80839	0.118283
													1.74393	0.175775										1.8073	0.116443
													1.74238	0.172643										1.80639	0.115243
													1.74082	0.169707										1.80524	0.113446
													1.73942	0.166083										1.80422	0.111574
													1.73789	0.162922										1.80315	0.109791
													1.7365	0.160267										1.80199	0.108152
													1.73496	0.156959										1.80092	0.107056
													1.7334	0.153874										1.79986	0.105393
													1.73206	0.151185										1.79883	0.104116
													1.7304	0.148275										1.79762	0.102319
													1.72902	0.145446										1.79649	0.100884
													1.72744	0.142735										1.79548	0.0997049
													1.72582	0.140644										1.79433	0.0980503
													1.72449	0.137625										1.79323	0.0970033
													1.72287	0.135387										1.79217	0.0953368
													1.72141	0.132767										1.79092	0.0940737
													1.71988	0.130709										1.78996	0.0929963
													1.71819	0.127676										1.78868	0.0914879
													1.71683	0.125723										1.7878	0.0901429
													1.71519	0.123295										1.78657	0.0889916
													1.71372	0.120864										1.7854	0.0875435
													1.71204	0.118974										1.78447	0.0867778
													1.71038	0.117232										1.78325	0.0854215
													1.70894	0.114872										1.78214	0.0839748
													1.70737	0.1128										1.78089	0.0828859
													1.70588	0.110599										1.77977	0.0820585
													1.7042	0.108789										1.77873	0.0812004
													1.70252	0.106756										1.77742	0.0797891
													1.70101	0.105094										1.7764	0.0790887
													1.69931	0.103183										1.77524	0.0778166
													1.69786	0.101847										1.77407	0.0769233
													1.69619	0.0996302										1.77297	0.0761084
													1.69448	0.0982732										1.77165	0.0749492
													1.69307	0.0965892										1.77075	0.0741698
													1.69131	0.0947777										1.76946	0.0729148
													1.68968	0.0932737										1.76828	0.0718928
													1.6881	0.0921298										1.76722	0.0709373
													1.68634	0.0905896										1.76599	0.070516
													1.6849	0.0891948										1.76486	0.0697242
													1.68316	0.0875716										1.76377	0.068565
													1.68145	0.0861903										1.76241	0.0679656
													1.67999	0.0847603										1.76137	0.0670044
													1.67819	0.0839249										1.76009	0.0663929
													1.6766	0.0823257										1.75911	0.0651964
													1.67489	0.0811873										1.75803	0.064347
													1.67321	0.0802634										1.75682	0.0635751
													1.67161	0.0786149										1.7559	0.0631708
													1.66984	0.077367										1.75477	0.0623137
													1.66825	0.0763255										1.75384	0.0613835
													1.66656	0.0755283										1.75268	0.0609826
													1.66477	0.0744441										1.75151	0.0601197
													1.66318	0.0732286										1.75051	0.0593729
													1.66142	0.0722081										1.74939	0.058561
													1.6599	0.071106										1.74836	0.0582361
													1.65811	0.0703694										1.7473	0.0572137
													1.65633	0.0691675										1.74608	0.0567646
													1.65474	0.0681548										1.74514	0.0563278
													1.65283	0.0675621										1.7439	0.0552193
													1.65138	0.0666658										1.74293	0.0549616
													1.6495	0.0654412										1.74168	0.0545324
													1.64765	0.0645372										1.74058	0.0537693
													1.64606	0.0638894										1.73962	0.0532226
													1.64422	0.0629951										1.73839	0.0526162
													1.64261	0.062114										1.73723	0.0520499
													1.64078	0.0614422										1.73624	0.0516098
													1.63907	0.0609444										1.73518	0.0507322
													1.63754	0.0598468										1.73414	0.0502824
													1.63591	0.0592442										1.73285	0.0501928
													1.63425	0.0583567										1.73176	0.0494787
													1.63284	0.0576358										1.73073	0.0489693
													1.63109	0.0570299										1.72953	0.048502
													1.62971	0.0563534										1.72858	0.0477956
													1.62805	0.0558242										1.72737	0.0471783
													1.62636	0.0550119										1.72619	0.0471104
													1.62491	0.0546196										1.72518	0.0465826
													1.62318	0.0537581										1.724	0.0461179
													1.62142	0.0533197										1.72292	0.0458271
													1.62007	0.0525307										1.72183	0.0453499
													1.61832	0.0519209										1.72058	0.0447568
													1.61683	0.0514123										1.71948	0.0443271
													1.61511	0.0509053										1.71831	0.0440584
													1.61346	0.0503343										1.71722	0.0436414
													1.61196	0.0496823										1.7161	0.0431269
													1.61018	0.0494362										1.71487	0.0428177
													1.60863	0.0488429										1.71384	0.0423684
													1.60695	0.0482308										1.7126	0.0419372
													1.60526	0.047824										1.71163	0.0416348
													1.60373	0.0472157										1.71037	0.0410673
													1.60196	0.0467906										1.70914	0.0406178
													1.60021	0.0462357										1.7081	0.0407087
													1.59862	0.0456521										1.70685	0.0400971
													1.597	0.0456619										1.70578	0.0398014
													1.59538	0.0449019										1.70466	0.0394695
													1.59362	0.0447535										1.70338	0.0390959
													1.59186	0.0439678										1.70231	0.0385216
													1.59034	0.0436508										1.70104	0.0382557
													1.58852	0.0432689										1.70008	0.0382255
													1.58701	0.0432252										1.6988	0.0377481
													1.58523	0.0425082										1.69749	0.0374867
													1.58341	0.042068										1.69644	0.0371798
													1.58187	0.0417388										1.69517	0.0368017
													1.58001	0.0414205										1.69407	0.0363492
													1.57846	0.0412746										1.69287	0.0363545
													1.57668	0.0406807										1.69166	0.0357707
													1.57479	0.0403516										1.69057	0.0355077
													1.57325	0.0401749										1.68931	0.0354116
													1.57144	0.0398106										1.68822	0.0351238
													1.56959	0.0392904										1.68696	0.0347135
													1.56809	0.0392004										1.68573	0.0347516
													1.56621	0.038846										1.68459	0.0341732
													1.56458	0.0382474										1.6833	0.0338338
													1.56274	0.0380033										1.6821	0.0338671
													1.56085	0.0377742										1.68099	0.033509
													1.5593	0.0375666										1.67967	0.0332773
													1.55742	0.037088										1.67871	0.0332738
													1.55571	0.0368146										1.67739	0.0330595
													1.55388	0.036394										1.67614	0.0324182
													1.55206	0.0362014										1.67502	0.0324261
													1.55035	0.0362106										1.67375	0.0321954
													1.54848	0.0355494										1.67264	0.0317308
													1.54664	0.0356227										1.6713	0.0315223
													1.54491	0.0352684										1.67012	0.03156
													1.54305	0.0347426										1.66897	0.0312533
													1.54137	0.034739										1.66774	0.030941
													1.53943	0.0346106										1.66657	0.0307203
													1.53756	0.0339308										1.66524	0.0304914
													1.53585	0.0338653										1.66401	0.030183
													1.53402	0.0336404										1.6629	0.0298849
													1.53231	0.0334892										1.66162	0.0298515
													1.53035	0.032993										1.66032	0.029483
													1.52862	0.0328476										1.65918	0.0293313
													1.52714	0.0328673										1.65791	0.0294585
													1.52537	0.0323555										1.65675	0.0292377
													1.5236	0.0323852										1.65553	0.0290385
													1.52203	0.0319345										1.65424	0.028836
													1.5203	0.0319216										1.65308	0.0284151
													1.51876	0.0314807										1.65179	0.0281463
													1.517	0.0314869										1.65066	0.0283797
													1.51522	0.0313101										1.64934	0.0277752
													1.51369	0.0308634										1.64811	0.0276893
													1.51194	0.0307626										1.64691	0.0278223
													1.51041	0.0305366										1.64557	0.0272619
													1.5086	0.0304806										1.64433	0.0272798
													1.50679	0.030193										1.64313	0.0272033
													1.50527	0.0299031										1.64184	0.0270823
													1.50349	0.0299214										1.64067	0.0268045
													1.50168	0.0294529										1.6394	0.0266505
													1.50005	0.0293755										1.63825	0.0265605
													1.49821	0.029327										1.63717	0.0261504
													1.49665	0.0289763										1.63598	0.0260667
													1.49486	0.0288637										1.63496	0.0260146
													1.49307	0.0288435										1.6338	0.0256636
													1.49142	0.0283968										1.63261	0.0257837
													1.48961	0.0284441										1.6315	0.0255257
													1.48801	0.0281396										1.63037	0.0254196
													1.48618	0.0279659										1.62912	0.0252303
													1.48431	0.0280035										1.62815	0.0252147
													1.48272	0.0277084										1.6269	0.024799
													1.48084	0.0277058										1.62581	0.0246543
													1.47899	0.0272723										1.62469	0.0246731
													1.47735	0.0273248										1.62344	0.0245605
													1.47549	0.0269576										1.62242	0.0243611
													1.47393	0.0267774										1.6212	0.0242068
													1.47202	0.0267432										1.62011	0.0239713
													1.47013	0.0265223										1.61887	0.0239295
													1.46848	0.0264444										1.61769	0.0237401
													1.46659	0.026248										1.61669	0.023832
													1.46502	0.0260897										1.61539	0.0234733
													1.46306	0.0260495										1.6144	0.0235773
													1.46117	0.0259879										1.61316	0.0231784
													1.45955	0.0256395										1.61203	0.023112
													1.45767	0.0254344										1.61088	0.0231366
													1.45576	0.0254827										1.60964	0.0230367
													1.45406	0.025253										1.60845	0.0228781
													1.45216	0.0250335										1.60738	0.0227944
													1.45048	0.0251756										1.60615	0.0225799
													1.44859	0.025029										1.6051	0.0225868
													1.44667	0.0245442										1.60384	0.0224245
													1.44497	0.0244744										1.6026	0.0222581
													1.443	0.024647										1.60155	0.0223063
													1.44106	0.0244385										1.60037	0.0219219
													1.43932	0.0242513										1.59926	0.0218855
													1.43738	0.0239718										1.598	0.0218992
													1.43564	0.0238823										1.59681	0.0217148
													1.43368	0.0239556										1.59565	0.021614
													1.4317	0.0236211										1.5944	0.0214375
													1.42992	0.0235713										1.59331	0.0214957
													1.428	0.0234047										1.59209	0.0211137
													1.42604	0.0234457										1.59084	0.0211702
													1.42431	0.0231354										1.58972	0.0210561
													1.42233	0.0228251										1.58849	0.0210382
													1.42061	0.0229643										1.58729	0.0209136
													1.41874	0.0230077										1.58609	0.0207131
													1.41699	0.0227937										1.58491	0.0207554
													1.41541	0.0226609										1.58381	0.0205719
													1.41364	0.0224898										1.5825	0.0204967
													1.4121	0.0225616										1.58127	0.0204063
													1.41027	0.0223778										1.58014	0.0202769
													1.40845	0.0223536										1.57887	0.0202162
													1.40692	0.0223093										1.57775	0.0201942
													1.40515	0.0220088										1.57645	0.0200623
													1.4033	0.0220086										1.5752	0.0197676
													1.4017	0.0217859										1.57405	0.0198087
													1.39991	0.0218155										1.57279	0.0197098
													1.39831	0.0216797										1.5715	0.0197198
													1.39649	0.0216034										1.57035	0.0196013
													1.39461	0.0213251										1.56907	0.0194624
													1.39307	0.0214022										1.56792	0.0193155
													1.39121	0.0211265										1.56665	0.0193312
													1.38935	0.0210429										1.56537	0.0192878
													1.38775	0.0210408										1.56426	0.019002
													1.38591	0.0208174										1.56293	0.0190285
													1.38427	0.0209815										1.56179	0.0189639
													1.38243	0.0207933										1.56051	0.0189736
													1.38058	0.0207706										1.55924	0.0188033
													1.37894	0.0205198										1.55805	0.0186199
													1.37707	0.0205588										1.55678	0.0184669
													1.37545	0.0204145										1.55548	0.0185743
													1.37355	0.0201267										1.55438	0.0185129
													1.37165	0.0200629										1.55304	0.0181627
													1.37002	0.0200353										1.5519	0.018174
													1.36816	0.0198042										1.55063	0.0183373
													1.36623	0.0200717										1.54923	0.0179539
													1.36452	0.0199452										1.54812	0.0180858
													1.36268	0.0196277										1.54686	0.0179775
													1.36096	0.0198191										1.54563	0.0179486
													1.35902	0.0195166										1.54434	0.0179207
													1.35709	0.0194009										1.54302	0.0177702
													1.35541	0.0194123										1.54191	0.0177558
													1.35351	0.0194516										1.54054	0.0176892
													1.35161	0.0192741										1.53942	0.0174612
													1.34993	0.0192554										1.53803	0.0173362
													1.34793	0.0190745										1.53679	0.0173836
													1.3463	0.0190182										1.53555	0.0170776
													1.34431	0.019021										1.53423	0.0173125
													1.3424	0.0189684										1.53309	0.0171691
													1.34064	0.0186393										1.53168	0.0169576
													1.33872	0.0185671										1.53035	0.0171485
													1.337	0.0184356										1.52925	0.0168111
													1.33502	0.0186446										1.52809	0.0169739
													1.33308	0.0183478										1.52707	0.016842
													1.33134	0.0180844										1.52587	0.0165681
													1.32937	0.0183607										1.52462	0.0166581
													1.32761	0.0184053										1.52359	0.0167272
													1.32565	0.0183131										1.52235	0.0165068
													1.32368	0.0182253										1.52129	0.0164891
													1.32191	0.0177295										1.52005	0.016483
													1.31991	0.0178283										1.51886	0.0162412
													1.31832	0.017899										1.51778	0.016219
													1.31655	0.0176496										1.51653	0.0163008
													1.31473	0.0175981										1.51549	0.0161162
													1.31313	0.0175598										1.51428	0.0161812
													1.31131	0.0174972										1.51309	0.0160443
													1.30972	0.0173588										1.51195	0.0158067
													1.30793	0.0175751										1.51071	0.0159711
													1.30612	0.0173518										1.50968	0.0159223
													1.30454	0.0172008										1.50842	0.0158913
													1.30271	0.0172457										1.50718	0.0155493
													1.30111	0.017302										1.50617	0.0156325
													1.29927	0.0171418										1.50486	0.015765
													1.29741	0.0170369										1.50368	0.0154427
													1.29582	0.0170684										1.50259	0.0155561
													1.29394	0.0169732										1.50139	0.0154919
													1.2921	0.0167266										1.50029	0.0154986
													1.29049	0.0167552										1.49904	0.0154195
													1.28864	0.016547										1.49781	0.0153189
													1.28699	0.0164859										1.4967	0.0152144
													1.28511	0.0166944										1.49546	0.0150207
													1.28326	0.0163418										1.49437	0.0151991
													1.2816	0.0163051										1.49313	0.0152008
													1.27973	0.0163857										1.49191	0.0150359
													1.2781	0.0163665										1.49083	0.0148255
													1.2762	0.0161147										1.48956	0.0149677
													1.2743	0.0161572										1.48849	0.0149036
													1.27265	0.0160927										1.48724	0.0147796
													1.27074	0.0159335										1.48597	0.0147981
													1.2691	0.0160206										1.48484	0.0147787
													1.26719	0.0160115										1.48364	0.0146874
													1.26526	0.0157555										1.48252	0.014715
													1.26362	0.0158038										1.48122	0.0146085
													1.26165	0.0157589										1.47992	0.0145303
													1.26005	0.0157319										1.47883	0.014338
													1.2581	0.0156663										1.47754	0.0142889
													1.25617	0.0156762										1.47641	0.0143708
													1.25451	0.0155118										1.4752	0.0142825
													1.25256	0.0153793										1.47389	0.0143416
													1.25086	0.015237										1.47276	0.0141818
													1.24892	0.0152909										1.47153	0.0140689
													1.24694	0.0153389										1.47039	0.0140216
													1.24524	0.0152587										1.46907	0.0141557
													1.24327	0.0150961										1.46783	0.0138817
													1.24154	0.0149995										1.46666	0.0141266
													1.23956	0.0149522										1.4654	0.0139677
													1.23761	0.0148789										1.46426	0.0139278
													1.23587	0.014833										1.46294	0.0139063
													1.23388	0.01452										1.46168	0.0136015
													1.23184	0.0145451										1.46052	0.0137662
													1.2301	0.014712										1.45927	0.0137229
													1.22815	0.0144576										1.45808	0.0135474
													1.22638	0.0143883										1.45684	0.0134169
													1.22437	0.014598										1.45553	0.0135634
													1.22232	0.014342										1.45439	0.0136471
													1.22059	0.0142312										1.45309	0.0133542
													1.21871	0.0141779										1.45175	0.0133883
													1.21713	0.014221										1.4506	0.0134021
													1.21534	0.0141071										1.4493	0.0134009
													1.21352	0.0142037										1.44817	0.0133159
													1.21193	0.0141649										1.44681	0.0132935
													1.21011	0.0141589										1.44556	0.0130975
													1.20853	0.0138705										1.44434	0.0131609
													1.2067	0.0140631										1.44307	0.0131812
													1.20486	0.0136827										1.44175	0.0130733
													1.20327	0.0137742										1.44061	0.0128196
													1.20143	0.0137243										1.43924	0.0130299
													1.19984	0.01365										1.43811	0.0129369
													1.19802	0.0136675										1.43678	0.012805
													1.19615	0.0137649										1.43547	0.0128901
													1.19452	0.0135086										1.43432	0.0128795
													1.1927	0.0134697										1.43296	0.0128322
													1.1911	0.0133578										1.4318	0.0128093
													1.18923	0.0133009										1.4305	0.0126786
													1.18735	0.0134756										1.42916	0.0127012
													1.18567	0.0133982										1.42794	0.0125247
													1.18382	0.0133465										1.42664	0.0126496
													1.18218	0.013206										1.4253	0.0126343
													1.18031	0.0131083										1.42413	0.0124887
													1.1784	0.0132418										1.42282	0.0123528
													1.17675	0.0131156										1.42167	0.0124087
													1.17485	0.0130435										1.42033	0.0122507
													1.17297	0.0128881										1.4191	0.0122745
													1.17131	0.0129815										1.41802	0.012387
													1.16941	0.0127602										1.41683	0.0123011
													1.16772	0.0128859										1.41582	0.012334
													1.16584	0.0127593										1.41456	0.0121146
													1.16391	0.0126314										1.4134	0.0121744
													1.16225	0.0127184										1.41234	0.0121411
													1.16032	0.0125618										1.41118	0.0119829
													1.15867	0.0124984										1.40998	0.0121085
													1.15688	0.0124599										1.40894	0.0120118
													1.15504	0.0125609										1.40775	0.0120998
													1.15342	0.0125402										1.40669	0.012024
													1.15159	0.0124692										1.40545	0.011839
													1.14992	0.0123442										1.40427	0.0118678
													1.14808	0.0121964										1.40317	0.0118659
													1.14628	0.0121657										1.402	0.011805
													1.14465	0.0122542										1.40096	0.0116007
													1.14282	0.0121524										1.39972	0.0117361
													1.14117	0.0120079										1.39852	0.0115453
													1.13929	0.0120327										1.39744	0.0116425
													1.13742	0.0121283										1.39621	0.0116287
													1.1358	0.011885										1.39494	0.0116396
													1.13393	0.0120403										1.39388	0.0114248
													1.1323	0.0117248										1.39271	0.0115487
													1.13041	0.0117039										1.39164	0.0114497
													1.12854	0.0116959										1.39037	0.0114305
													1.12691	0.0116667										1.38919	0.0114337
													1.12505	0.0115829										1.38804	0.0114159
													1.12336	0.0116605										1.38681	0.0111802
													1.12148	0.0117424										1.38573	0.0112792
													1.11963	0.0114344										1.3845	0.0111761
													1.11805	0.0114658										1.38324	0.0111446
													1.11624	0.0113408										1.38216	0.0111431
													1.11467	0.0112817										1.38095	0.0111912
													1.11288	0.01146										1.3798	0.011201
													1.11106	0.0114809										1.37861	0.0109998
													1.10949	0.0111736										1.37729	0.0111134
													1.10768	0.0113075										1.37621	0.0110195
													1.10587	0.0113252										1.37493	0.0109844
													1.10429	0.0110193										1.37367	0.010786
													1.10246	0.0109963										1.37258	0.010965
													1.10084	0.0112145										1.37133	0.0108431
													1.09901	0.0110822										1.37021	0.0106423
													1.09721	0.0108724										1.36896	0.0108976
													1.09559	0.0110257										1.3677	0.0108595
													1.09376	0.0108542										1.36657	0.0107926
													1.09217	0.0107315										1.36531	0.0106848
													1.09035	0.0107396										1.3642	0.0107835
													1.0885	0.0109204										1.36296	0.0105604
													1.0869	0.0106092										1.36169	0.0107091
													1.08507	0.0106057										1.36054	0.0106489
													1.08345	0.0105422										1.35928	0.0104743
													1.08161	0.0105005										1.35818	0.0105776
													1.07976	0.0104613										1.35691	0.0104229
													1.07824	0.0105462										1.35563	0.0104739
													1.07647	0.010326										1.35448	0.0104075
													1.07495	0.010488										1.35322	0.0104439
													1.07321	0.0104222										1.35194	0.010432
													1.07145	0.0103171										1.35081	0.0102981
													1.0699	0.0101384										1.34956	0.0102126
													1.06814	0.0103641										1.34842	0.0103324
													1.06658	0.0101911										1.34714	0.010142
													1.06485	0.0101569										1.34587	0.0101504
													1.06306	0.0102608										1.34476	0.0101061
													1.0615	0.0100951										1.34344	0.0100727
													1.05973	0.010021										1.34234	0.01015
													1.05794	0.0101559										1.34102	0.0101252
													1.05638	0.00995123										1.33974	0.0100465
													1.0546	0.00992793										1.33864	0.0100664
													1.05303	0.0100427										1.33729	0.00991591
													1.05128	0.00984292										1.336	0.00998736
													1.04946	0.00979473										1.33487	0.00995245
													1.04789	0.00981136										1.33358	0.00993918
													1.04608	0.00975385										1.33246	0.00980431
													1.0445	0.00975828										1.33111	0.00973745
													1.0427	0.00969635										1.32985	0.00976943
													1.04089	0.00955927										1.3287	0.00978835
													1.03935	0.00967731										1.32735	0.00966917
													1.03765	0.00965979										1.3262	0.00967864
													1.0362	0.00947756										1.32489	0.00970527
													1.03448	0.00969569										1.32356	0.00950969
													1.0328	0.0096447										1.32244	0.00964793
													1.03129	0.00938124										1.32117	0.00950827
													1.02958	0.00957646										1.32002	0.00951839
													1.0281	0.00951038										1.31885	0.00944772
													1.02638	0.00932367										1.31767	0.00938481
													1.02465	0.00931974										1.31662	0.00943046
													1.02317	0.00951102										1.31544	0.00940917
													1.02144	0.00928185										1.31426	0.00947058
													1.01995	0.00919528										1.31324	0.00929943
													1.01821	0.00930113										1.31206	0.0094586
													1.01647	0.00931981										1.31104	0.00944793
													1.01498	0.00907239										1.30985	0.00936756
													1.01325	0.00928894										1.30866	0.00916457
													1.0115	0.00901404										1.30764	0.00931475
													1.00997	0.00898298										1.30647	0.00913388
													1.00821	0.00922821										1.30543	0.00926286
													1.00669	0.00896335										1.30423	0.00920549
													1.00488	0.00878892										1.30307	0.00914267
													1.00313	0.00899074										1.30206	0.00902472
													1.00159	0.00899088										1.30085	0.00916427
													0.99985	0.00872884										1.29984	0.00913882
													0.99841	0.00894031										1.29865	0.0091208
													0.99676	0.00872222										1.29742	0.00900227
													0.9951	0.00875054										1.29643	0.00902019
													0.99369	0.00880697										1.29521	0.00885509
													0.99201	0.00886591										1.29418	0.00904867
													0.99056	0.0086519										1.29297	0.00893865
													0.98891	0.00877508										1.2918	0.00893494
													0.98724	0.00857276										1.29075	0.008938
													0.98583	0.00854747										1.28956	0.00898063
													0.98414	0.00866814										1.28836	0.00880014
													0.98268	0.00849841										1.28732	0.00889345
													0.98103	0.00848916										1.28614	0.00880563
													0.97935	0.00856123										1.28507	0.00879055
													0.97793	0.00847365										1.28388	0.00877516
													0.97627	0.00860777										1.28266	0.00861441
													0.97459	0.00844387										1.28164	0.00861592
													0.97315	0.0083115										1.28041	0.00847093
													0.9715	0.0083296										1.27923	0.00865825
													0.97	0.00831927										1.27816	0.00848561
													0.96836	0.00827821										1.27697	0.00858353
													0.96665	0.00827906										1.27595	0.00855475
													0.96519	0.00838869										1.27471	0.00841846
													0.96352	0.00830576										1.27356	0.0084305
													0.96203	0.00830646										1.27254	0.00843544
													0.96035	0.00824491										1.27134	0.00851739
													0.95873	0.00806491										1.27027	0.00839288
													0.95736	0.00808133										1.26915	0.00829568
													0.95579	0.00806775										1.26792	0.0083621
													0.95437	0.00822142										1.26688	0.0082529
													0.9528	0.00810276										1.26566	0.00837484
													0.95121	0.00813498										1.26462	0.00825836
													0.94975	0.00802748										1.26346	0.00830085
													0.9482	0.00788415										1.26228	0.00826752
													0.94681	0.00800738										1.26126	0.00831162
													0.94522	0.00793338										1.26006	0.00813961
													0.94363	0.00798309										1.2589	0.00813589
													0.9422	0.00791514										1.25779	0.00814379
													0.9406	0.00789025										1.25663	0.00818406
													0.93921	0.0077934										1.25557	0.00814502
													0.93756	0.0077568										1.25437	0.00815644
													0.93597	0.00776738										1.25317	0.00812582
													0.93459	0.00775003										1.25216	0.00790444
													0.93296	0.00771466										1.25099	0.00807842
													0.93154	0.00785711										1.24994	0.00803582
													0.92995	0.00774084										1.24874	0.00795371
													0.92835	0.00784682										1.24754	0.00794401
													0.92691	0.00761317										1.24651	0.00785443
													0.92525	0.00764944										1.24532	0.00795074
													0.92369	0.00753363										1.24415	0.00783271
													0.92236	0.00752658										1.24313	0.00782402
													0.92078	0.00755796										1.24191	0.00787136
													0.91941	0.00753517										1.24086	0.00786085
													0.9179	0.00756958										1.2397	0.00787803
													0.9163	0.00763551										1.23847	0.00776912
													0.91493	0.00751147										1.23744	0.00774255
													0.91338	0.00745699										1.23627	0.00777229
													0.91202	0.00732639										1.2352	0.00775582
													0.91042	0.00754757										1.23406	0.00772789
													0.90884	0.00748657										1.23286	0.00766957
													0.90746	0.00737661										1.23184	0.00764949
													0.9059	0.00737551										1.23065	0.0076938
													0.90452	0.00747109										1.22945	0.00760402
													0.90294	0.00723747										1.22842	0.00758388
													0.90134	0.00731496										1.22724	0.00754551
													0.89991	0.00741456										1.22619	0.00757383
													0.89832	0.00720701										1.22498	0.00749739
													0.89692	0.00719093										1.2238	0.00753098
													0.89531	0.00734984										1.22275	0.00755751
													0.89374	0.00715556										1.22154	0.00747387
													0.89231	0.0071191										1.2205	0.0074677
													0.89072	0.00720819										1.21941	0.00740612
													0.88937	0.00717823										1.21833	0.0074683
													0.88789	0.00712994										1.21743	0.00733904
													0.88641	0.00723338										1.21638	0.00741005
													0.8851	0.00704739										1.21547	0.00722922
													0.88361	0.00720177										1.21449	0.00736603
													0.88233	0.00710957										1.21345	0.00736791
													0.88082	0.00711921										1.21254	0.00723705
													0.87936	0.00691554										1.21153	0.0072707
													0.87801	0.00717338										1.21057	0.00716501
													0.87654	0.00702504										1.20951	0.00728315
													0.87504	0.00690112										1.20847	0.00728519
													0.87373	0.00687181										1.20759	0.00726791
													0.87228	0.00700301										1.2065	0.00717352
													0.8709	0.00682076										1.20561	0.00718188
													0.86941	0.00696566										1.20455	0.00715011
													0.86792	0.00673377										1.20353	0.00715136
													0.86659	0.00701731										1.20258	0.00716667
													0.86506	0.00692174										1.20155	0.00698162
													0.86375	0.00679975										1.20063	0.006989
													0.86227	0.00690899										1.19957	0.00717262
													0.86074	0.0067757										1.19848	0.00694216
													0.85943	0.00669388										1.19759	0.00700689
													0.85789	0.00675402										1.19653	0.00711385
													0.85656	0.00684781										1.19563	0.00689911
													0.85503	0.00674613										1.19457	0.0070235
													0.85357	0.00681883										1.19352	0.00698999
													0.85231	0.00677341										1.19263	0.00697489
													0.8509	0.00678171										1.19155	0.00698196
													0.84964	0.00660631										1.19064	0.00688027
													0.8482	0.00674653										1.18961	0.00684094
													0.84675	0.00658516										1.18854	0.00693418
													0.84552	0.00654548										1.18762	0.00689597
													0.8441	0.00666944										1.18657	0.00682651
													0.84282	0.00653774										1.18565	0.00684799
													0.8414	0.00661899										1.18461	0.00685097
													0.83996	0.00664858										1.18355	0.00673094
													0.83873	0.00665469										1.18262	0.00687739
													0.83728	0.00659809										1.1816	0.00675764
													0.83602	0.0065549										1.18069	0.00679025
													0.83457	0.00648781										1.17963	0.00678682
													0.83314	0.00658964										1.17858	0.00664727
													0.83188	0.00659201										1.17769	0.00662779
													0.83041	0.00643684										1.17664	0.00663547
													0.82919	0.00657328										1.17572	0.00661967
													0.82772	0.00642555										1.17471	0.00671495
													0.8263	0.00639832										1.17367	0.00663618
													0.82501	0.00640983										1.17278	0.00658092
													0.82359	0.00640904										1.17173	0.0066738
													0.82233	0.00651498										1.1708	0.00658146
													0.82088	0.00633673										1.16981	0.00649139
													0.81947	0.00638792										1.16874	0.00660606
													0.81829	0.00646139										1.16787	0.00641062
													0.81691	0.00630941										1.16681	0.0065367
													0.81575	0.0064767										1.16574	0.00649044
													0.8144	0.00627078										1.16482	0.00646587
													0.81304	0.00637641										1.16384	0.00649524
													0.81187	0.0062563										1.16292	0.00635698
													0.81053	0.00643011										1.16184	0.00630074
													0.80917	0.00639553										1.16096	0.00632267
													0.80797	0.0062244										1.15993	0.00639674
													0.80661	0.00638931										1.15892	0.00638808
													0.80538	0.0061886										1.15806	0.00642631
													0.80402	0.00615757										1.15709	0.00635362
													0.80267	0.00617448										1.15612	0.00635633
													0.80143	0.00636207										1.15523	0.00635835
													0.8001	0.00628351										1.1543	0.00629188
													0.79889	0.00620797										1.15342	0.00628016
													0.79752	0.00616355										1.15243	0.00612741
													0.7962	0.0060976										1.15145	0.00625444
													0.79495	0.00613628										1.15063	0.00628932
													0.79361	0.0059688										1.14963	0.00616986
													0.7924	0.00625258										1.14874	0.00619437
													0.79103	0.00612511										1.14777	0.00609584
													0.78964	0.00599373										1.1468	0.00615722
													0.78844	0.00622722										1.14594	0.00620769
													0.78707	0.00619357										1.14494	0.00620932
													0.78588	0.00620787										1.14406	0.00611076
													0.7845	0.0062016										1.14311	0.00616645
													0.78323	0.00583434										1.14209	0.00610853
													0.78212	0.00601089										1.14125	0.00607935
													0.78084	0.00599542										1.14028	0.00609312
													0.77955	0.0059807										1.13945	0.00611928
													0.77844	0.00611432										1.13843	0.00596298
													0.77717	0.00614597										1.13745	0.00606791
													0.77604	0.00597839										1.13659	0.00604673
													0.77477	0.00599797										1.13561	0.00596252
													0.77351	0.00590443										1.13473	0.0060728
													0.77242	0.00585419										1.13374	0.00598816
													0.77112	0.00586016										1.13279	0.0060334
													0.77003	0.00595894										1.13191	0.00601204
													0.76877	0.00595253										1.13091	0.00600244
													0.7675	0.00591177										1.13003	0.0058235
													0.76639	0.00599432										1.12907	0.00583613
													0.76511	0.00590581										1.12809	0.00595205
													0.76399	0.0057873										1.12721	0.00591561
													0.76272	0.00585172										1.12623	0.00585718
													0.76142	0.00585051										1.1254	0.00585697
													0.76028	0.00589282										1.12441	0.00584848
													0.75901	0.00572188										1.12345	0.0058931
													0.75789	0.00577516										1.12256	0.00583827
													0.7566	0.00595278										1.12162	0.00582765
													0.7553	0.00580457										1.12076	0.00582054
													0.75416	0.00574661										1.11981	0.00583707
													0.75285	0.00581494										1.11888	0.00569212
													0.75171	0.005757										1.11808	0.00576883
													0.75042	0.00571972										1.11717	0.00578225
													0.74919	0.00593283										1.11634	0.00562459
													0.74815	0.00575481										1.11544	0.00570481
													0.74697	0.00571727										1.11453	0.00571645
													0.74575	0.0058411										1.11373	0.00561964
													0.74472	0.0057598										1.1128	0.00567175
													0.74352	0.00585839										1.11199	0.00569127
													0.74244	0.0058318										1.11108	0.00563359
													0.74126	0.00574051										1.11017	0.00552692
													0.74005	0.00566554										1.10938	0.00576523
													0.73901	0.00578446										1.10844	0.00554611
													0.73784	0.00579614										1.10767	0.00558735
													0.73678	0.00569364										1.10674	0.00553394
													0.73563	0.00581743										1.10584	0.00551437
													0.73444	0.00564502										1.10505	0.00558597
													0.73342	0.00559756										1.10416	0.005566
													0.73222	0.00579465										1.10336	0.00544214
													0.73103	0.00560003										1.10244	0.00560331
													0.73001	0.00562311										1.10154	0.00559769
													0.72884	0.00576015										1.10076	0.00549309
													0.72779	0.00559056										1.09984	0.00547135
													0.72663	0.00570353										1.09903	0.00554685
													0.72546	0.00576046										1.09815	0.00555241
													0.72443	0.00568634										1.09722	0.00553926
													0.72326	0.00555094										1.09646	0.00542094
													0.7221	0.00564307										1.09554	0.00543602
													0.72109	0.00555344										1.09476	0.00547342
													0.71991	0.00566628										1.09386	0.00545844
													0.71889	0.0055872										1.09295	0.00542157
													0.71774	0.00556907										1.09216	0.00523764
													0.71655	0.00560914										1.09124	0.0054399
													0.71555	0.0055676										1.09034	0.00544928
													0.71443	0.0054021										1.08958	0.00534359
													0.71349	0.00549662										1.08865	0.00521051
													0.71242	0.0055533										1.08788	0.00539894
													0.71134	0.00548862										1.08695	0.00527927
													0.71042	0.00551915										1.08609	0.00538987
													0.70934	0.00565517										1.0853	0.00543268
													0.70826	0.00546981										1.0844	0.00534296
													0.70732	0.00558631										1.08363	0.00531524
													0.70625	0.00562411										1.08273	0.00523944
													0.70531	0.00544121										1.08184	0.00534
													0.70424	0.00548591										1.08105	0.00515072
													0.70317	0.00557398										1.08016	0.00526576
													0.70223	0.00543724										1.07941	0.00529697
													0.70117	0.00534731										1.07858	0.00521995
													0.70024	0.00551994										1.0777	0.00514976
													0.69918	0.00543511										1.07698	0.00513181
													0.69813	0.00536255										1.07613	0.0052054
													0.69721	0.0054644										1.07538	0.00518174
													0.69615	0.00558457										1.07454	0.00517803
													0.69522	0.00540899										1.07371	0.00517487
													0.69416	0.0055503										1.07296	0.00521281
													0.6931	0.00553012										1.07212	0.00510694
													0.69217	0.00555246										1.07139	0.0051614
													0.69109	0.00553222										1.07056	0.00518904
													0.69004	0.0054759										1.06973	0.0051751
													0.68909	0.0055146										1.06898	0.00510192
													0.68803	0.00548428										1.06811	0.00508453
													0.6871	0.00547808										1.06736	0.00516365
													0.68603	0.00530022										1.06652	0.0050106
													0.68497	0.00541023										1.06567	0.00506046
													0.68411	0.00531238										1.06492	0.00511814
													0.6831	0.00547718										1.06407	0.00497163
													0.68223	0.00548333										1.06333	0.00502323
													0.68125	0.00533069										1.0625	0.00503472
													0.68024	0.00526225										1.06166	0.00492596
													0.67938	0.00536673										1.06092	0.00497419
													0.67838	0.00530552										1.06009	0.00504884
													0.67751	0.00544169										1.05939	0.0050507
													0.67654	0.00537957										1.05852	0.00493953
													0.67555	0.00531788										1.05769	0.00497882
													0.67467	0.00547218										1.05697	0.0049711
													0.67368	0.00537991										1.05612	0.00502026
													0.67283	0.00517376										1.0554	0.00485876
													0.67186	0.00527117										1.05454	0.0048413
													0.67088	0.00541226										1.0537	0.00500466
													0.67005	0.0052187										1.05299	0.00488692
													0.66908	0.00539246										1.05215	0.00487336
													0.66822	0.00534859										1.05143	0.00497367
													0.66724	0.00536948										1.0506	0.00479729
													0.66627	0.00519403										1.04975	0.00487044
													0.66542	0.00534327										1.04903	0.00495378
													0.66445	0.00524611										1.04818	0.00477476
													0.66348	0.00525664										1.04746	0.00489617
													0.66263	0.00529485										1.04661	0.00484187
													0.66165	0.00517305										1.04579	0.00484116
													0.66078	0.00534066										1.04505	0.00482987
													0.65981	0.00537967										1.04424	0.00486569
													0.65883	0.00519934										1.04351	0.00485243
													0.65797	0.0052014										1.04264	0.00483267
													0.65701	0.00524437										1.04178	0.00483338
													0.65614	0.00510932										1.04108	0.00478334
													0.65518	0.00512757										1.04022	0.00482931
													0.65426	0.00518941										1.0394	0.00479684
													0.65348	0.00511403										1.03871	0.00477215
													0.6526	0.00510267										1.03792	0.00481486
													0.65182	0.00527437										1.03723	0.00480746
													0.65092	0.00511709										1.03644	0.00481593
													0.65003	0.00509303										1.03566	0.00466341
													0.64924	0.00510412										1.03496	0.00467683
													0.64835	0.00524841										1.03416	0.00474816
													0.64756	0.00529457										1.03349	0.00458859
													0.64667	0.00521303										1.03268	0.0046686
													0.64577	0.00512362										1.03189	0.00462743
													0.64499	0.00511873										1.03121	0.00472936
													0.64409	0.00522387										1.03044	0.00467795
													0.6433	0.00520099										1.02963	0.00465876
													0.64242	0.00508591										1.02892	0.00464568
													0.64155	0.00506504										1.02812	0.00463013
													0.64075	0.00514853										1.02744	0.00470841
													0.63987	0.00508691										1.02661	0.00454986
													0.63899	0.00520563										1.02585	0.00456345
													0.6382	0.00503633										1.02515	0.00461373
													0.63732	0.00513334										1.02436	0.00455047
													0.63653	0.00513923										1.02357	0.00459982
													0.63564	0.00502503										1.02289	0.00459377
													0.63476	0.00510057										1.02208	0.00460835
													0.634	0.00521777										1.02138	0.00458537
													0.63312	0.00518665										1.02059	0.004654
													0.63234	0.00497668										1.0198	0.00457409
													0.63146	0.00496609										1.0191	0.00465947
													0.63058	0.00497572										1.0183	0.00447695
													0.6298	0.00517006										1.01757	0.00462513
													0.62892	0.00513518										1.01679	0.00453477
													0.62816	0.00483616										1.01596	0.00453639
													0.62726	0.00499041										1.01528	0.00447245
													0.62637	0.00512707										1.01449	0.00455098
													0.6256	0.00495082										1.0137	0.00456602
													0.62474	0.00495959										1.01298	0.00446199
													0.62404	0.00498097										1.01218	0.00437713
													0.62322	0.00496356										1.01149	0.00450291
													0.62241	0.00494594										1.01068	0.00449377
													0.62169	0.00513687										1.00991	0.00439708
													0.62088	0.00494345										1.0092	0.00439436
													0.62007	0.00508356										1.00841	0.00445027
													0.61937	0.00505046										1.00771	0.0044001
													0.61856	0.0050038										1.00692	0.00444413
													0.61785	0.00495586										1.00605	0.00445655
													0.61704	0.00497637										1.00535	0.00449067
													0.61625	0.00492986										1.00453	0.00441716
													0.61552	0.00504812										1.00385	0.00437078
													0.61472	0.00501907										1.00301	0.00438307
													0.614	0.00494348										1.0022	0.00438752
													0.6132	0.00489396										1.00155	0.00436688
													0.61238	0.00510757										1.00073	0.00437815
													0.61168	0.00489047										1.00003	0.00436694
[truncated: 3,811 more rows]

## Sheet: Fig 3e
Rs (kW/sq)		poling T (K)
[truncated: 2,383 more rows]

[truncated: 8 more sheets: Figs S1,2, Fig S3, Fig S4a, Fig S4b, Fig S4c, Fig S4d, Fig S4e-g, Fig S5,6]
